# Supplementary material for: Monotocy and the evolution of plural breeding in mammals
Source: Behav Ecol. 2020 May 6;31(4):943–9. doi: 10.1093/beheco/araa039 (PMC7390990; doi:10.1093/beheco/araa039)
Supplement: araa039_suppl_Supplementary_Data [file araa039_suppl_supplementary_data.zip]

Archive with 1 entries (1 files):
- araa039_suppl_Supplementary_Data.csv
