# Supplementary material for: Monotocy and the evolution of plural breeding in mammals
Source: Behav Ecol. 2020 May 6;31(4):943–9. doi: 10.1093/beheco/araa039 (PMC7390990; doi:10.1093/beheco/araa039)
Supplement: araa039_suppl_Supplementary_Data [file araa039_suppl_supplementary_data.zip › araa039_suppl_Supplementary_Data.csv]

species	litters	breedingsystem	adult_body_mass_g	BE_offspringmass	weaning_weight_g	litters_per_y	littersize	adultsurvival	BE_afr	BE_lifespan	Link_primaryreference
Ammospermophilus_leucurus	Polytocous	PluralBreeder	2.010723865	0.526339277	35	0.117271296	0.939519253	NA	1.082066934	1.962227231	https://www.jstor.org/stable/3504191
Ammospermophilus_nelsoni	Polytocous	PluralBreeder	2.189406086	0.691965103	41	0	0.920645001	NA	NA	1.848312304	https://academic.oup.com/mspecies/article/doi/10.2307/3504290/2600640
Cynomys_leucurus	Polytocous	PluralBreeder	2.983964391	NA	NA	0	0.755112266	NA	1.375663614	NA	https://www.jstor.org/stable/3546418
Cynomys_ludovicianus	Polytocous	PluralBreeder	2.981215883	1.186956336	140.57	0	0.602059991	0.689333333	1.402948829	2.051152522	https://academic.oup.com/jmammal/article-abstract/62/4/706/882619
Phacochoerus_aethiopicus	Polytocous	PluralBreeder	4.851258349	2.827873073	NA	0.045322979	0.547774705	0.753	1.268343914	2.352182518	http://41.204.161.209/handle/11295/56878
Globicephala_macrorhynchus	Monotocous	PluralBreeder	6.165244326	4.77815125	NA	-0.657577319	0	NA	2.045049013	2.878521796	http://aquaticcommons.org/4005/
Nandinia_binotata	Polytocous	SingularBreeder	3.278753601	NA	NA	0.301029996	0.301029996	NA	1.560982056	2.344392274	http://documents.irevues.inist.fr/bitstream/handle/2042/58345/LATERREETLAVIE_1978_4_477.pdf?sequence=1
Lasiopodomys_brandtii	Polytocous	PluralBreeder	1.301029996	0.278753601	NA	0.42975228	0.77815125	NA	0.305351369	1.390935107	http://en.cnki.com.cn/Article_en/CJFDTotal-STXZ200703011.htm
Manis_crassicaudata	Monotocous	SingularBreeder	3.927234304	2.520810932	NA	0	0	NA	NA	2.380211242	http://journals.sjp.ac.lk/index.php/fesympo/article/download/2505/1518
Saguinus_imperator	Polytocous	SingularBreeder	2.683182171	1.544068044	NA	0.301029996	0.301029996	NA	0.959041392	2.418632687	http://openscholarship.wustl.edu/cgi/viewcontent.cgi?article=2046&context=etd
Saguinus_fuscicollis	Polytocous	SingularBreeder	2.616212862	1.599337133	NA	0	0.255272505	NA	1.285332228	2.46746011	http://openscholarship.wustl.edu/cgi/viewcontent.cgi?article=2046&context=etd
Microcavia_niata	Polytocous	PluralBreeder	2.406259075	NA	NA	0.698970004	0.499687083	NA	NA	NA	http://rchn.biologiachile.cl/pdfs/1998/1/Ebensperger_1998.pdf
Potamochoerus_porcus	Polytocous	SingularBreeder	4.900367129	2.881954971	NA	0.041392685	0.564666064	NA	1.510410948	2.401400541	http://scholar.sun.ac.za/handle/10019.1/19406
Capricornis_sumatraensis	Monotocous	SingularBreeder	4.960232873	NA	NA	0	0	NA	1.181843588	2.045322979	https://s3.amazonaws.com/academia.edu.documents/32307530/Diversity_of_lowar_veritbrates_Tiger_Paper_2009.pdf?response-content-disposition=inline%3B%20filename%3DRegional_Quarterly_Bulletin_on_Wildlife.pdf&X-Amz-Algorithm=AWS4-HMAC-SHA256&X-Amz-Credential=AKIAIWOWYYGZ2Y53UL3A%2F20200107%2Fus-east-1%2Fs3%2Faws4_request&X-Amz-Date=20200107T145459Z&X-Amz-Expires=3600&X-Amz-SignedHeaders=host&X-Amz-Si…
Pteronura_brasiliensis	Polytocous	SingularBreeder	4.380211242	2.30864977	NA	0	0.235528447	NA	1.38327665	2.28057837	http://www.giantotterresearch.com/articles/Leuchtenberger&Mourao_2008.pdf
Leopardus_guigna	Polytocous	SingularBreeder	NA	NA	NA	NA	NA	NA	NA	NA	http://www.jwildlifedis.org/doi/abs/10.7589/2014-04-114
Capricornis_milneedwardsii	Monotocous	SingularBreeder	4.977723605	NA	NA	0	0	NA	NA	NA	http://www.publish.csiro.au/pc/PC140385
Pseudomys_chapmani	Polytocous	PluralBreeder	1.079181246	NA	16.34	0	0.439332694	NA	0.397940009	1.911690159	http://www.publish.csiro.au/wr/wr96093
Petrogale_assimilis	Monotocous	SingularBreeder	3.633468456	NA	734.99	0.173186268	0	NA	1.243038049	NA	http://www.publish.csiro.au/WR/WR9940065
Phascogale_tapoatafa	Polytocous	SingularBreeder	2.286680969	NA	44	0	0.806179974	NA	1.085290578	1.850033258	http://www.publish.csiro.au/wr/WR9940527
Pseudomys_hermannsburgensis	Polytocous	PluralBreeder	1.079181246	NA	NA	NA	0.439332694	NA	0.399673722	NA	http://www.publish.csiro.au/zo/ZO96062
Antechinus_stuartii	Polytocous	SingularBreeder	1.439332694	-1.698970004	16	0	0.84509804	NA	0.977723605	1.811575006	http://www.publish.csiro.au/zo/ZO9910273
Leopardus_colocolo	Polytocous	SingularBreeder	3.469822016	NA	NA	NA	0.397940009	NA	NA	NA	http://www.scielo.br/scielo.php?pid=S0100-736X2016001001014&script=sci_arttext
Naemorhedus_goral	Monotocous	SingularBreeder	4.472878386	3.301029996	NA	0	0	NA	1.378942699	2.023663918	http://www.thaiscience.info/journals/Article/NHB/10439364.pdf
Capricornis_thar	Monotocous	SingularBreeder	4.977723605	NA	NA	0	0	NA	NA	NA	http://www.zoosprint.zooreach.org/index.php/zp/article/download/3612/3110
Rhombomys_opimus	Polytocous	PluralBreeder	2.330413773	0.67669361	NA	0.397940009	0.730782276	NA	0.544068044	1.707570176	https://academic.oup.com/beheco/article/16/6/961/215961
Giraffa_camelopardalis	Monotocous	PluralBreeder	5.903089987	4.776487543	NA	-0.283996656	0.025305865	0.91	1.659535907	2.657055853	https://academic.oup.com/beheco/article/25/1/17/221766
Pontoporia_blainvillei	Monotocous	PluralBreeder	4.606560528	3.897627091	NA	-0.301029996	0	NA	1.465680212	2.283301229	https://academic.oup.com/jhered/article/103/1/92/899507
Beamys_major	Polytocous	SingularBreeder	NA	NA	NA	NA	0.602059991	NA	NA	NA	https://academic.oup.com/jmammal/article-abstract/43/2/238/890102
Chrysocyon_brachyurus	Polytocous	SingularBreeder	4.347330015	2.602244527	NA	NA	0.484299839	NA	1.38327665	2.289588953	https://academic.oup.com/jmammal/article-abstract/53/4/791/910941
Nyctereutes_procyonoides	Polytocous	SingularBreeder	3.729650668	1.944087679	780	0	0.888179494	0.4675	1.048441804	2.213783299	https://academic.oup.com/jmammal/article-abstract/70/2/330/841265
Ochotona_curzoniae	Polytocous	PluralBreeder	2.112286536	1.049218023	NA	0.352182518	0.59439255	NA	NA	NA	https://academic.oup.com/jmammal/article-abstract/72/2/231/838305
Stylodipus_telum	Polytocous	SingularBreeder	1.759667845	NA	NA	0	0.477121255	NA	NA	NA	https://academic.oup.com/jmammal/article-abstract/76/3/800/864646
Myocastor_coypus	Polytocous	PluralBreeder	3.875061263	2.293053023	1750	0.36361198	0.7355989	0.474333333	0.712649702	1.956648579	https://academic.oup.com/jmammal/article-abstract/84/1/254/2373275
Ctenodactylus_gundi	Polytocous	PluralBreeder	2.460597189	1.475671188	NA	0	0.274157849	NA	1.024074987	1.541579244	https://academic.oup.com/jmammal/article-abstract/86/5/961/2219371
Onychogalea_fraenata	Monotocous	SingularBreeder	3.74036269	NA	1566.44	0.276461804	0	0.8	0.790285164	1.948412966	https://academic.oup.com/jmammal/article-abstract/87/3/461/896388
Paguma_larvata	Polytocous	SingularBreeder	3.633468456	NA	NA	0.301029996	0.371067862	NA	NA	2.453929592	https://academic.oup.com/jmammal/article-abstract/95/3/534/877262
Ctenomys_sociabilis	Polytocous	PluralBreeder	2.602059991	NA	NA	NA	NA	NA	NA	NA	https://academic.oup.com/jmammal/article/78/2/556/909616
Procyon_lotor	Polytocous	SingularBreeder	3.747541533	1.959375337	1175	0	0.571708832	0.683333333	1.163161375	2.397714117	https://academic.oup.com/jmammal/article/79/1/171/841928
Monachus_schauinslandi	Monotocous	PluralBreeder	5.296116492	4.486784571	62654.835	-0.301029996	0	0.939333333	1.781180721	2.556302501	https://academic.oup.com/jmammal/article/79/3/1060/859185
Babyrousa_babyrussa	Monotocous	PluralBreeder	4.933234129	2.854306042	NA	0.301029996	0.130333769	NA	1.258397804	2.449324093	https://academic.oup.com/jmammal/article/80/4/1147/851850
Kerodon_rupestris	Polytocous	PluralBreeder	2.977723605	1.904877767	NA	0.698970004	0.187520721	NA	0.610660163	2.156549151	https://academic.oup.com/jmammal/article/92/1/39/944612
Cabassous_tatouay	Monotocous	SingularBreeder	3.728349723	NA	NA	NA	NA	NA	NA	NA	https://academic.oup.com/mspecies/article-abstract/45/898/12/2643004
Zaedyus_pichiy	Polytocous	SingularBreeder	3.176091259	2.021189299	NA	NA	0.301029996	NA	1.024485668	2.11058971	https://academic.oup.com/mspecies/article-abstract/46/905/1/2643012
Cabassous_unicinctus	Monotocous	SingularBreeder	3.544068044	NA	NA	NA	0	NA	NA	NA	https://academic.oup.com/mspecies/article-abstract/46/907/16/2643014
Tetracerus_quadricornis	Polytocous	SingularBreeder	4.278753601	3.014100322	NA	0.071882007	0.187520721	NA	1.103119254	2.228913406	https://academic.oup.com/mspecies/article-abstract/doi/10.1644/843.1/2600885
Chaetodipus_fallax	Polytocous	SingularBreeder	1.28171497	NA	NA	0	0.477121255	NA	0.742725131	2.000954398	https://academic.oup.com/mspecies/article-pdf/doi/10.2307/3504127/8071386/517-1.pdf
Ammotragus_lervia	Monotocous	PluralBreeder	4.86923172	3.580924976	NA	0.301029996	0.11058971	NA	1.114944416	2.407730728	https://academicjournals.org/journal/IJBC/article-full-text-pdf/4FA856410539
Hydrurga_leptonyx	Monotocous	SingularBreeder	5.583434952	4.489606966	52308.57	0.041392685	0	NA	1.592176757	2.494154594	https://alp.lib.sun.ac.za/bitstream/handle/123456789/7627/summer_presence_of_leopard_seals_hydrurga_leptonyx_at_the_courbet_peninsula_iles_kerguelen.pdf?sequence=1
Sylvicapra_grimmia	Monotocous	SingularBreeder	4.273001272	3.080215083	4955.54	0.1430148	0.004321374	NA	0.963787827	2.25139485	https://besjournals.onlinelibrary.wiley.com/doi/pdf/10.1111/aje.12122
Phoca_largha	Monotocous	PluralBreeder	4.931966115	3.886490725	23945	-0.301029996	0	NA	1.673849977	2.629582875	https://bioone.org/journals/Annales-Zoologici-Fennici/volume-47/issue-1/086.047.0102/Low-Microsatellite-Variation-in-Spotted-Seal-Phoca-largha-Shows-a/10.5735/086.047.0102.full
Priodontes_maximus	Monotocous	SingularBreeder	4.618048097	1.942404941	NA	NA	0.176091259	NA	1.024485668	2.225309282	https://bioone.org/journals/edentata/volume-13/issue-1/020.013.0109/Size-and-Orientation-of-Giant-Armadillo-Burrow-Entrances-iPriodontes-maximus/10.5537/020.013.0109.short
Tamandua_tetradactyla	Monotocous	SingularBreeder	3.678062905	NA	NA	0.139879086	0	NA	1.082066934	2.23299611	https://bioone.org/journals/Edentata/volume-2006/issue-7/1413-4411.7.1.46/Mating-Behavior-of-the-Northern-Tamandua-span-classgenus-speciesTamandua-mexicana/10.1896/1413-4411.7.1.46.full
Euphractus_sexcinctus	Polytocous	SingularBreeder	3.674401813	2.021189299	420	NA	0.274157849	NA	0.957607287	2.390228363	https://bioone.org/journals/Edentata/volume-2006/issue-7/1413-4411.7.1.51/Chasing-Behavior-in-Yellow-Armadillos-span-classgenus-speciesEuphractus-sexcinctus-span/10.1896/1413-4411.7.1.51.full
Cervus_nippon	Monotocous	PluralBreeder	4.840419778	3.572174314	28590	0	0.004321374	0.7795	1.287577809	2.491781776	https://bioone.org/journals/Mammal-Study/volume-42/issue-3/041.042.0303/Comparison-of-the-Food-Habits-of-the-Sika-Deer-Cervus/10.3106/041.042.0303.full
Mephitis_macroura	Polytocous	SingularBreeder	3.011430872	NA	NA	NA	0.725911632	NA	NA	1.895035598	https://bioone.org/journals/mammalian-species/volume-148/issue-686/1545-1410(2001)686%3C0001:MM%3E2.0.CO;2/Mephitis-macroura/10.1644/1545-1410(2001)686%3C0001:MM%3E2.0.CO;2.full
Callithrix_pygmaea	Polytocous	SingularBreeder	2.080698623	1.208441356	70	0.193124598	0.298853076	NA	1.336059278	2.341632336	https://bioone.org/journals/Mammalian-Species/volume-173/issue-665/1545-1410(2001)665%3C0001:CP%3E2.0.CO;2/Callithrix-pygmaea/10.1644/1545-1410(2001)665%3C0001:CP%3E2.0.CO;2.full
Eira_barbara	Polytocous	SingularBreeder	3.653212514	1.915135907	1707.5	NA	0.292256071	NA	1.067070856	2.383456297	https://bioone.org/journals/mammalian-species/volume-2000/issue-636/1545-1410(2000)636%3C0001%3AEB%3E2.0.CO%3B2/Eira-barbara/10.1644/1545-1410(2000)636%3C0001:EB%3E2.0.CO;2.full
Aonyx_capensis	Polytocous	SingularBreeder	4.24674471	3.021189299	3360	NA	0.403120521	NA	1.082066934	2.228400359	https://bioone.org/journals/Mammalian-Species/volume-2001/issue-671/1545-1410(2001)671%3C0001:AC%3E2.0.CO;2/Aonyx-capensis/10.1644/1545-1410(2001)671%3C0001:AC%3E2.0.CO;2.full
Poecilogale_albinucha	Polytocous	SingularBreeder	2.429348473	0.602059991	50	0.089905111	0.342422681	NA	1.162265614	NA	https://bioone.org/journals/Mammalian-Species/volume-2001/issue-681/1545-1410(2001)681%3C0001:PA%3E2.0.CO;2/Poecilogale-albinucha/10.1644/1545-1410(2001)681%3C0001:PA%3E2.0.CO;2.full
Petrodromus_tetradactylus	Monotocous	SingularBreeder	2.33243846	1.491361694	NA	0.301029996	0.075546961	NA	NA	NA	https://bioone.org/journals/Mammalian-Species/volume-2001/issue-682/1545-1410(2001)682%3C0001:PT%3E2.0.CO;2/Petrodromus-tetradactylus/10.1644/1545-1410(2001)682%3C0001:PT%3E2.0.CO;2.full
Ictonyx_striatus	Polytocous	SingularBreeder	2.922984816	1.096910013	170	0	0.320146286	NA	0.986771734	2.214843848	https://bioone.org/journals/mammalian-species/volume-2002/issue-698/1545-1410(2002)698%3C0001%3AIS%3E2.0.CO%3B2/Ictonyx-striatus/10.1644/1545-1410(2002)698%3C0001:IS%3E2.0.CO;2.full
Galictis_cuja	Polytocous	SingularBreeder	3	NA	NA	NA	0.544068044	NA	NA	2.087781418	https://bioone.org/journals/Mammalian-Species/volume-2003/issue-728/728/Galictis-cuja/10.1644/728.full
Perameles_gunnii	Polytocous	SingularBreeder	2.88422877	-0.602059991	130.945	0.579783597	0.301029996	NA	0.481442629	1.864511081	https://bioone.org/journals/mammalian-species/volume-5/issue-654/1545-1410(2001)654%3C0001:PG%3E2.0.CO;2/Perameles-gunnii/10.1644/1545-1410(2001)654%3C0001:PG%3E2.0.CO;2.full
Allactaga_balikunica	Polytocous	SingularBreeder	NA	NA	NA	NA	0.401400541	NA	NA	NA	https://books.google.de/books?hl=de&lr=&id=ka-9f68nPT4C&oi=fnd&pg=PP1&dq=Allactaga+bullata+social&ots=H9NDSNmVre&sig=Fjqh3w3maDI5q8nJDwQbCeSMYcY#v=onepage&q=Allactaga%20bullata%20&f=false
Allactaga_bullata	Polytocous	SingularBreeder	NA	NA	NA	NA	0.401400541	NA	NA	NA	https://books.google.de/books?hl=de&lr=&id=ka-9f68nPT4C&oi=fnd&pg=PP1&dq=Allactaga+bullata+social&ots=H9NDSNmVre&sig=Fjqh3w3maDI5q8nJDwQbCeSMYcY#v=onepage&q=Allactaga%20bullata%20&f=false
Stenella_attenuata	Monotocous	PluralBreeder	4.957128198	NA	NA	-0.48148606	0	NA	1.984887201	2.741939078	https://books.google.de/books?hl=de&lr=&id=yPlKzPGFUvwC&oi=fnd&pg=PA161&dq=Stenella+attenuata+social&ots=Et84Zfixp-&sig=i9bcDpqnfYboGt3_dA6ENM81jsc#v=onepage&q=Stenella%20attenuata%20social&f=false
Stenella_coeruleoalba	Monotocous	PluralBreeder	5.070868699	4.053078444	10369.94	-0.508638306	0	NA	1.975707464	2.836956737	https://books.google.de/books?hl=de&lr=&id=yPlKzPGFUvwC&oi=fnd&pg=PA161&dq=Stenella+attenuata+social&ots=Et84Zfixp-&sig=i9bcDpqnfYboGt3_dA6ENM81jsc#v=onepage&q=Stenella%20attenuata%20social&f=false
Tachyoryctes_ruandae	Monotocous	SingularBreeder	NA	1.146128036	NA	NA	0.176091259	NA	NA	NA	https://books.google.de/books?id=B_07noCPc4kC&printsec=frontcover&dq=kingdon+african+mammals&hl=de&sa=X&ved=0ahUKEwjWi--Aq9PlAhUpuqQKHQAzBvUQ6AEIUTAD#v=onepage&q=Tachyoryctes&f=false
Eudorcas_thomsonii	Monotocous	PluralBreeder	4.314920056	3.40717838	NA	0.176091259	0	NA	1.085290578	2.079181246	https://books.google.de/books?id=Xqp7poFviNcC&printsec=frontcover&dq=Estes+RD+.+1993+.+The+safari+companion:+a+guide+to+watching+African+mammals&hl=de&sa=X&ved=0ahUKEwi_zd7Z9NDlAhWOKVAKHQ6AAOMQ6AEIMDAA#v=onepage&q=thomsonii&f=false
Phacochoerus_africanus	Polytocous	PluralBreeder	5	NA	NA	0.176091259	0.477121255	NA	1.284881715	2.399327532	https://brill.com/view/journals/beh/147/1/article-p1_1.xml
Ratufa_indica	Monotocous	SingularBreeder	3.184691431	NA	NA	NA	0	NA	NA	2.380211242	https://elibrary.ru/item.asp?id=5897469
Hyemoschus_aquaticus	Monotocous	SingularBreeder	4.065392962	NA	NA	0	0.096910013	NA	1.127428778	2.193124598	https://europepmc.org/abstract/med/1241832
Oreotragus_oreotragus	Monotocous	SingularBreeder	4.096910013	3.027349608	NA	0.021189299	0	NA	1.082066934	2.418963831	https://journals.co.za/content/madoqua/11/4/AJA10115498_184
Diceros_bicornis	Monotocous	SingularBreeder	6.005987987	4.533602653	426865.48	-0.397940009	0	NA	1.779524343	2.755112266	https://journals.co.za/docserver/fulltext/madoqua/1/3/32.pdf?expires=1573041076&id=id&accname=guest&checksum=F9D5F36B8627EB1BFA14C7CAB71FC2B0
Tapirus_terrestris	Monotocous	SingularBreeder	5.352182518	3.73379892	86260	NA	0	NA	1.47348697	2.637889817	https://journals.plos.org/plosone/article?id=10.1371/journal.pone.0092507
Okapia_johnstoni	Monotocous	SingularBreeder	5.408663874	4.239924813	77000	-0.107905397	0	NA	1.333648757	2.600972896	https://jzar.org/jzar/article/view/134/83
Otocyon_megalotis	Polytocous	SingularBreeder	3.618048097	2.082354451	NA	0.301029996	0.587710965	NA	1.082066934	2.265996371	https://koedoe.co.za/index.php/koedoe/article/download/582/611
Dicerorhinus_sumatrensis	Monotocous	SingularBreeder	6.101517958	4.361727836	NA	-0.522878745	0	NA	1.95727198	2.594171479	https://library.wur.nl/WebQuery/wurpubs/80977
Microtus_townsendii	Polytocous	SingularBreeder	1.751279104	NA	15.1	NA	0.722633923	NA	NA	NA	https://link.springer.com/article/10.1007/BF00164385
Spermophilus_columbianus	Polytocous	PluralBreeder	2.656261152	0.953759692	103.595	0	0.564666064	0.6615	1.246252312	NA	https://link.springer.com/article/10.1007/BF00295546
Pudu_puda	Monotocous	SingularBreeder	3.960232873	2.841984805	2863.2	NA	0.008600172	NA	0.870988814	2.366982976	https://link.springer.com/article/10.1007/BF02241352
Bassariscus_astutus	Polytocous	SingularBreeder	2.991301406	1.451632948	258.7	0	0.462397998	NA	1.033825694	2.3159074	https://link.springer.com/article/10.1007/s00049-006-0352-x
Callicebus_nigrifrons	Monotocous	SingularBreeder	3.143264682	NA	NA	NA	0.004321374	NA	NA	NA	https://link.springer.com/article/10.1007/s00265-011-1313-0
Bradypus_torquatus	Monotocous	SingularBreeder	3.589670402	NA	1468.31	0	0	NA	NA	2.158362492	https://link.springer.com/article/10.1007/s10164-008-0089-9
Bradypus_tridactylus	Monotocous	SingularBreeder	3.603144373	NA	NA	0	0	NA	1.464340485	2.681241237	https://link.springer.com/article/10.1007/s10164-008-0089-9
Bradypus_variegatus	Monotocous	SingularBreeder	3.686636269	2.462397998	NA	0	0	NA	1.573103783	NA	https://link.springer.com/article/10.1007/s10164-008-0089-9
Gulo_gulo	Polytocous	SingularBreeder	4.213074471	1.95679252	NA	-0.318758763	0.465382851	NA	1.401572846	2.344392274	https://link.springer.com/article/10.1007/s10344-009-0290-3
Hydropotes_inermis	Polytocous	SingularBreeder	4.267171728	3.012064928	NA	NA	0.478566496	NA	0.8162413	2.204038545	https://link.springer.com/article/10.1007/s13364-010-0008-7
Lagidium_viscacia	Monotocous	PluralBreeder	3.029383778	2.414973348	NA	NA	0.176091259	NA	NA	2.068185862	https://link.springer.com/article/10.1007/s13364-018-0410-0
Raphicerus_campestris	Monotocous	SingularBreeder	4.085171729	2.971275849	NA	0.152288344	0	NA	0.8876173	1.746634199	https://link.springer.com/article/10.1023/A:1021040923988
Physeter_catodon	Monotocous	PluralBreeder	7.461648568	5.974358152	1340000	-0.721246399	0	NA	2.001647191	2.965671971	https://link.springer.com/chapter/10.1007/978-1-4684-2985-5_7
Saguinus_labiatus	Polytocous	SingularBreeder	2.700115031	1.626648269	NA	0.079181246	0.281033367	NA	NA	2.089905111	https://link.springer.com/content/pdf/10.1007%2FBF02547587.pdf
Capreolus_pygargus	Polytocous	SingularBreeder	4.590693294	3.255272505	8692.5	0	0.301029996	NA	NA	2.01485642	https://link.springer.com/content/pdf/10.1134%2FS1067413613050032.pdf
Callicebus_personatus	Monotocous	SingularBreeder	3.143264682	NA	NA	NA	0.004321374	NA	NA	NA	https://onlinelibrary.wiley.com/doi/abs/10.1002/1098-2345(200102)53:2%3C87::AID-AJP4%3E3.0.CO;2-P
Callicebus_torquatus	Monotocous	SingularBreeder	3.021189299	NA	NA	NA	0	NA	1.688419822	NA	https://onlinelibrary.wiley.com/doi/abs/10.1002/ajp.1350110402
Callicebus_brunneus	Monotocous	SingularBreeder	2.981424439	NA	NA	0	0.004321374	NA	NA	NA	https://onlinelibrary.wiley.com/doi/abs/10.1002/ajp.20890
Cephalophus_dorsalis	Monotocous	SingularBreeder	4.064457989	3.206825876	NA	NA	0	NA	1.28171497	2.021189299	https://onlinelibrary.wiley.com/doi/abs/10.1111/aje.12518
Philantomba_monticola	Monotocous	SingularBreeder	3.795880017	2.903089987	NA	0.11058971	0	NA	1.207365038	2.223755454	https://onlinelibrary.wiley.com/doi/abs/10.1111/aje.12518
Manis_temminckii	Monotocous	SingularBreeder	3.859138297	2.5289167	948.7	0	0	NA	NA	NA	https://onlinelibrary.wiley.com/doi/abs/10.1111/j.1365-2028.1997.080-89080.x
Xerus_inauris	Polytocous	PluralBreeder	2.769377326	1.301029996	NA	0	0.340444115	NA	1.069668097	2.021189299	https://onlinelibrary.wiley.com/doi/abs/10.1111/j.1439-0310.1995.tb00352.x
Dobsonia_minor	Monotocous	SingularBreeder	1.903632516	NA	NA	0.176091259	-0.002176919	NA	NA	NA	https://onlinelibrary.wiley.com/doi/abs/10.1111/j.1744-7429.2002.tb00248.x
Leontopithecus_chrysopygus	Polytocous	SingularBreeder	2.755874856	NA	165	0.243038049	0.290034611	NA	NA	2.332034277	https://onlinelibrary.wiley.com/doi/epdf/10.1002/ajp.20167
Callithrix_jacchus	Polytocous	SingularBreeder	2.534026106	1.428296814	96.8	0.301029996	0.326335861	NA	1.207365038	2.23299611	https://onlinelibrary.wiley.com/doi/full/10.1002/ajp.22370
Saguinus_oedipus	Polytocous	SingularBreeder	2.626596967	1.599773939	105	0	0.281033367	NA	1.338456494	2.487421211	https://onlinelibrary.wiley.com/doi/full/10.1002/ajp.22370
Saguinus_mystax	Polytocous	SingularBreeder	2.72820764	1.671172843	NA	0.301029996	0.290034611	NA	0.908485019	2.079181246	https://onlinelibrary.wiley.com/doi/full/10.1002/ajp.22370
Rhabdomys_pumilio	Polytocous	PluralBreeder	1.707570176	0.426511261	8.43	0.602059991	0.797959644	0.22	0.201397124	1.648360011	https://onlinelibrary.wiley.com/doi/full/10.1111/j.1365-294X.2011.05256.x
Cynomys_gunnisoni	Polytocous	PluralBreeder	2.911455917	NA	NA	0	0.635483747	0.5	1.074816441	NA	https://onlinelibrary.wiley.com/doi/full/10.1111/j.1439-0310.2008.01590.x
Feresa_attenuata	Monotocous	PluralBreeder	5.123851641	NA	NA	NA	0	NA	NA	NA	https://onlinelibrary.wiley.com/doi/full/10.1111/j.1748-7692.2008.00267.x
Martes_martes	Polytocous	SingularBreeder	3.101516809	1.477121255	680	0	0.568201724	NA	1.333245699	2.321784783	https://onlinelibrary.wiley.com/doi/full/10.1111/j.2005.0906-7590.04313.x
Callithrix_flaviceps	Polytocous	SingularBreeder	2.608526034	NA	96.8	0.301029996	0.301029996	NA	NA	NA	https://onlinelibrary.wiley.com/doi/pdf/10.1002/(SICI)1098-2345(1996)38:1%3C19::AID-AJP3%3E3.0.CO;2-W
Lontra_felina	Polytocous	SingularBreeder	4.049038063	NA	NA	0.041392685	0.511883361	NA	NA	NA	https://onlinelibrary.wiley.com/doi/pdf/10.1046/j.1365-2907.2000.00066.x
Lontra_provocax	Monotocous	SingularBreeder	3.875060105	NA	NA	NA	NA	NA	NA	NA	https://onlinelibrary.wiley.com/doi/pdf/10.1046/j.1365-2907.2000.00066.x
Lontra_longicaudis	Polytocous	SingularBreeder	3.875061263	NA	NA	NA	0.397940009	NA	NA	NA	https://onlinelibrary.wiley.com/doi/pdf/10.1046/j.1365-2907.2000.00066.x
Lontra_canadensis	Polytocous	SingularBreeder	3.892558159	2.147676324	1510	-0.022276395	0.437750563	0.7	1.428620673	2.479229695	https://onlinelibrary.wiley.com/doi/pdf/10.1046/j.1365-2907.2000.00066.x
Lutrogale_perspicillata	Polytocous	SingularBreeder	3.954242509	NA	NA	NA	0.477121255	NA	NA	2.380211242	https://onlinelibrary.wiley.com/doi/pdf/10.1046/j.1365-2907.2000.00066.x
Conepatus_humboldtii	Polytocous	SingularBreeder	3.351951798	NA	NA	NA	0.542825427	NA	NA	NA	https://onlinelibrary.wiley.com/doi/pdf/10.1046/j.1365-2907.2000.00066.x
Spilogale_putorius	Polytocous	SingularBreeder	2.743376477	1.117271296	160	0.176091259	0.688419822	NA	0.841359471	2.086039331	https://onlinelibrary.wiley.com/doi/pdf/10.1046/j.1365-2907.2000.00066.x
Spilogale_pygmaea	Polytocous	SingularBreeder	2.414973348	0.838849091	NA	0	0.564666064	NA	NA	NA	https://onlinelibrary.wiley.com/doi/pdf/10.1046/j.1365-2907.2000.00066.x
Taxidea_taxus	Polytocous	SingularBreeder	3.848394203	1.982858942	3000	-0.091514981	0.485721427	0.53	0.928395852	2.490674685	https://onlinelibrary.wiley.com/doi/pdf/10.1046/j.1365-2907.2000.00066.x
Elaphodus_cephalophus	Monotocous	SingularBreeder	4.525044807	NA	NA	NA	0	NA	1.293362555	2.318480725	https://peerj.com/articles/2654/?utm_source=TrendMD&utm_campaign=PeerJ_TrendMD_0&utm_medium=TrendMD
Rattus_rattus	Polytocous	PluralBreeder	2.277609214	0.656098202	39.69	0.632457292	0.797959644	NA	0.532754379	1.703377369	https://psycnet.apa.org/record/1974-29600-001
Microgale_dobsoni	Polytocous	SingularBreeder	1.5774918	0.596597096	NA	NA	0.367355921	NA	1.345373731	1.82672252	https://repository.si.edu/bitstream/handle/10088/5115/SCtZ-0027-Lo_res.pdf?sequence=2&isAllowed=y
Microgale_cowani	Polytocous	SingularBreeder	1.087603974	NA	NA	NA	NA	NA	NA	NA	https://repository.si.edu/bitstream/handle/10088/5115/SCtZ-0027-Lo_res.pdf?sequence=2&isAllowed=y
Hemicentetes_nigriceps	Polytocous	SingularBreeder	2.095866453	NA	NA	0.301029996	0.700703717	NA	NA	NA	https://repository.si.edu/bitstream/handle/10088/5115/SCtZ-0027-Lo_res.pdf?sequence=2&isAllowed=y
Tenrec_ecaudatus	Polytocous	SingularBreeder	2.950364854	1.330007701	225	0.176091259	1.202760687	NA	0.79239169	1.955206538	https://repository.si.edu/bitstream/handle/10088/5115/SCtZ-0027-Lo_res.pdf?sequence=2&isAllowed=y
Setifer_setosus	Polytocous	SingularBreeder	2.384227929	1.394101302	NA	0	0.480006943	NA	0.815577748	2.170555059	https://repository.si.edu/bitstream/handle/10088/5115/SCtZ-0027-Lo_res.pdf?sequence=2&isAllowed=y
Echinops_telfairi	Polytocous	SingularBreeder	2.255272505	0.887054378	50	0	0.741151599	NA	1.010299957	2.283301229	https://repository.si.edu/bitstream/handle/10088/5115/SCtZ-0027-Lo_res.pdf?sequence=2&isAllowed=y
Hemicentetes_semispinosus	Polytocous	PluralBreeder	2.216957207	0.992995098	NA	0.301029996	0.654176542	NA	0.113943352	1.507855872	https://repository.si.edu/bitstream/handle/10088/9831/502fc570-2b4c-4922-b99e-edfe1aea7ae9.pdf?sequence=1&isAllowed=y
Orcaella_brevirostris	Monotocous	PluralBreeder	5.278753601	4.089905111	45000	NA	0	NA	1.483301952	2.556302501	https://researchonline.jcu.edu.au/5686/
Ailuropoda_melanoleuca	Polytocous	SingularBreeder	5.058995094	4.038580426	21999.99	-0.15490196	0.181843588	0.8105	1.875986771	2.628184508	https://royalsocietypublishing.org/doi/abs/10.1098/rspb.2009.1431
Pseudocheirus_peregrinus	Polytocous	SingularBreeder	2.929418926	-0.522878745	333.19	0.176091259	0.301029996	NA	1.085290578	2.08350262	https://sci-hub.tw/10.2307/1948462
Lycalopex_culpaeus	Polytocous	SingularBreeder	4.113943352	NA	NA	0	0.602059991	NA	1.079181246	NA	https://watermark.silverchair.com/42-848-1.pdf?token=AQECAHi208BE49Ooan9kkhW_Ercy7Dm3ZL_9Cf3qfKAc485ysgAAApMwggKPBgkqhkiG9w0BBwagggKAMIICfAIBADCCAnUGCSqGSIb3DQEHATAeBglghkgBZQMEAS4wEQQMf6pBEzXTQdkR_0jRAgEQgIICRnkWk-ey2aGIUC8Pnla5SLEVgZudJgKhw3umjuIISv3Ke6UX_FD2uCkcX2OoG_81J24DbnSdDoOlVbOUwlzvzOmcMhKr8-3yh6SWcUFwRvphwwsZWZsXm_54MYUl8JiOfs8-6RTzwcEe7hgu0PsJQ4zhNg34QAORqP-Hy9ERJlGtPuMKt-O6icAOn_UAWA…
Tapirus_pinchaque	Monotocous	SingularBreeder	5.173040508	3.630427875	NA	-0.177198379	0	NA	NA	2.23299611	https://watermark.silverchair.com/42-863-166.pdf?token=AQECAHi208BE49Ooan9kkhW_Ercy7Dm3ZL_9Cf3qfKAc485ysgAAAoAwggJ8BgkqhkiG9w0BBwagggJtMIICaQIBADCCAmIGCSqGSIb3DQEHATAeBglghkgBZQMEAS4wEQQMOqAIfb_TpbXxyDEwAgEQgIICMxbnDOVKXwndAxWn7i-inJSEOiE3DVNHi5nk13iFcCJ7XXk3HYDVwdbosqwMrC3aKWvsa9FblfZZ5j3CBFUBexaXGXNFPk2_IhoA8qRKueaHZ6wcn8ET11xnlMNLvAV7jiSgCvlYhcRgG7JYsaRKWLK0dsLtalkEPaP2Fdf7TC0nQKDLi_08MmjApFVQ…
Rhinoceros_sondaicus	Monotocous	SingularBreeder	6.243038049	NA	NA	-0.508638306	0	NA	1.626340367	2.401400541	https://watermark.silverchair.com/43-887-190.pdf?token=AQECAHi208BE49Ooan9kkhW_Ercy7Dm3ZL_9Cf3qfKAc485ysgAAAoAwggJ8BgkqhkiG9w0BBwagggJtMIICaQIBADCCAmIGCSqGSIb3DQEHATAeBglghkgBZQMEAS4wEQQMMvFzial-jnGkbd3IAgEQgIICM-4yaX2nDIK22j5cfRZpsvb2rDNCNUEzX0R8sGMXaaun_ENhHuTsA0BmIEwmkQoMF9BqArXzSdYeYKB7is9S3xb8FQRma7OJw5DjMoIzTOvTqvSnCBKOxL2SuRZj6ZBVpNNg_6VSNxoGcOFIMI3u4AwpL785QAVgTIqtQ0irpT7WhuMWOzVH3ZBIChZ4…
Erignathus_barbatus	Monotocous	SingularBreeder	5.518294553	4.567614443	75335.34	0	0	NA	1.785614525	2.57054294	https://watermark.silverchair.com/77-4-1085.pdf?token=AQECAHi208BE49Ooan9kkhW_Ercy7Dm3ZL_9Cf3qfKAc485ysgAAApIwggKOBgkqhkiG9w0BBwagggJ_MIICewIBADCCAnQGCSqGSIb3DQEHATAeBglghkgBZQMEAS4wEQQMBG-INwqh7T9xVjUkAgEQgIICRTCY5r5N0svbJhcOZvczzgEaYwtKp1bYbvV5D9TtC4cgXbB0fhSnxBJv7M0GUvJMo_XnXAiby1keDaV4jE1IP0EJzgJ1gpjlAI3BHRvQ_lmQUoD7SNBh25zLib6UDRcYX7ros2zjrzY5-wZousDSGodG0kOBi2INq_1kIwlSxveOtblRZVlxO9QH7ieto…
Gymnobelideus_leadbeateri	Monotocous	SingularBreeder	2.103803721	NA	34	0.301029996	0.176091259	NA	1.199480915	2.228400359	https://watermark.silverchair.com/78-4-1117.pdf?token=AQECAHi208BE49Ooan9kkhW_Ercy7Dm3ZL_9Cf3qfKAc485ysgAAAnswggJ3BgkqhkiG9w0BBwagggJoMIICZAIBADCCAl0GCSqGSIb3DQEHATAeBglghkgBZQMEAS4wEQQMXwUlmWhYQ_iEOyumAgEQgIICLn1NdphrRKwtEwn9IN8bdOyy9tLiTDo1ydCLCHoPv8-vjQ3J5ge-a6eTBV0r0Yl9-Qjm6MD96sz2d-IUgVbbv4MWbW2IGoyom6ZO-gqKnkvMR2CrSqOnKw6n6NXCc7u9vQfF7UZnFxFDSll_zOXn_aXLgWnz_ZXN0WtNItXqrvKnIvrE2BJALa6ROSUbm…
Petauroides_volans	Monotocous	SingularBreeder	3.130333769	-0.568636236	436.93	0	0	NA	1.328379603	NA	https://watermark.silverchair.com/78-4-1117.pdf?token=AQECAHi208BE49Ooan9kkhW_Ercy7Dm3ZL_9Cf3qfKAc485ysgAAAnswggJ3BgkqhkiG9w0BBwagggJoMIICZAIBADCCAl0GCSqGSIb3DQEHATAeBglghkgBZQMEAS4wEQQMXwUlmWhYQ_iEOyumAgEQgIICLn1NdphrRKwtEwn9IN8bdOyy9tLiTDo1ydCLCHoPv8-vjQ3J5ge-a6eTBV0r0Yl9-Qjm6MD96sz2d-IUgVbbv4MWbW2IGoyom6ZO-gqKnkvMR2CrSqOnKw6n6NXCc7u9vQfF7UZnFxFDSll_zOXn_aXLgWnz_ZXN0WtNItXqrvKnIvrE2BJALa6ROSUbm…
Felis_margarita	Polytocous	SingularBreeder	3.40654018	1.744292983	NA	0.301029996	0.653212514	NA	0.957607287	2.20790353	https://watermark.silverchair.com/sev007.pdf?token=AQECAHi208BE49Ooan9kkhW_Ercy7Dm3ZL_9Cf3qfKAc485ysgAAAowwggKIBgkqhkiG9w0BBwagggJ5MIICdQIBADCCAm4GCSqGSIb3DQEHATAeBglghkgBZQMEAS4wEQQM5AhTE0Ln42Z9AB5iAgEQgIICP_Xpl0Whdv4x_sRteJHkpIICqvoWIvVgMP9Mx6szo9S5CkFRCIGmvE5_fjpE9-YxV-QjZQYA612oswimB1rVxytwdPc5GuIGBN8e1VXTqXiYzvbzaccs6lMkglHvuJX6dcIYFTV3uhH1lIo3sVjRC1_IQRZkzqz_qWlJ-IWiaT2G3jqFBEMAb2SprQmNtboE…
Orycteropus_afer	Monotocous	SingularBreeder	4.77815125	3.239049093	6250	0	0.008600172	NA	1.400883216	2.508933526	https://www.cambridge.org/core/journals/journal-of-zoology/article/activity-patterns-home-ranges-and-burrow-use-of-aardvarks-orycteropus-afer-in-the-karoo/CBEB57ADD1AE860CADF291D6F6E4D3F9
Potos_flavus	Monotocous	SingularBreeder	3.477121255	2.219217657	NA	0	0	NA	1.43917474	2.62572391	https://www.cambridge.org/core/journals/journal-of-zoology/article/social-organization-of-the-kinkajou-potos-flavus-procyonidae/2D8875C56FD592197682F35DFFF09854
Prionailurus_bengalensis	Polytocous	SingularBreeder	3.660391098	1.97248055	620	0.214843848	0.409933123	NA	1.18582536	2.283301229	https://www.cambridge.org/core/journals/journal-of-zoology/article/spatial-organization-and-diet-of-the-leopard-cat-prionailurus-bengalensis-in-northcentral-thailand/07F03A8356ED0CC5DAE898D4ED3A4490
Mellivora_capensis	Polytocous	SingularBreeder	4	2.322219295	NA	0.301029996	0.336459734	NA	NA	2.539452492	https://www.cambridge.org/core/journals/journal-of-zoology/article/spatial-organization-of-the-honey-badger-mellivora-capensis-in-the-southern-kalahari-homerange-size-and-movement-patterns/658CA85D6AD8F10C1633010A0D5985D4
Mephitis_mephitis	Polytocous	SingularBreeder	3.41056636	1.498723971	493.5	0.045322979	0.698970004	0.522	1.086715664	2.107277823	https://www.cambridge.org/core/journals/journal-of-zoology/article/variation-in-home-range-and-use-of-habitat-in-the-striped-skunk-mephitis-mephitis/71CACDA22B0FC3D57E2C07F1C98384A3
Axis_kuhlii	Monotocous	SingularBreeder	4.74036269	NA	NA	0.113943352	0.079181246	NA	NA	2.329601248	https://www.cambridge.org/core/journals/oryx/article/population-size-distribution-and-status-of-the-remote-and-critically-endangered-bawean-deer-axis-kuhlii/73BBC067A2DBE3198431F664BDCF991B
Leopardus_wiedii	Monotocous	SingularBreeder	3.564274194	2.153052275	785.1	NA	0.158362492	NA	1.338655666	2.431363764	https://www.degruyter.com/view/j/mamm.2009.73.issue-2/mamm.2009.017/mamm.2009.017.xml
Ozotoceros_bezoarticus	Monotocous	SingularBreeder	4.528273777	3.33243846	NA	0	0	NA	1.082066934	2.411451342	https://www.degruyter.com/view/j/mamm.2015.79.issue-2/mammalia-2014-0054/mammalia-2014-0054.xml
Alces_americanus	Monotocous	SingularBreeder	5.566437492	NA	94000	0	0.103803721	NA	NA	NA	https://www.fs.fed.us/database/feis/animals/mammal/alam/all.html
Addax_nasomaculatus	Monotocous	PluralBreeder	5.138105247	3.738780559	NA	-0.004364805	0	NA	1.496791316	2.507855872	https://www.ideals.illinois.edu/bitstream/handle/2142/89014/SPEVAK-DISSERTATION-2015.pdf?sequence=1&isAllowed=y
Coleura_afra	Monotocous	PluralBreeder	1.028571253	NA	NA	0.176091259	0	NA	NA	NA	https://www.ingentaconnect.com/content/miiz/actac/2006/00000008/00000001/art00009
Babyrousa_togeanensis	Monotocous	PluralBreeder	4.968249815	NA	NA	0.301029996	0.146128036	NA	NA	NA	https://www.iucnredlist.org/species/136472/44143172
Lagidium_peruanum	Monotocous	PluralBreeder	3.100370545	2.255272505	NA	0.301029996	0	NA	0.985426474	2.369215857	https://www.jstor.org/stable/1375125?seq=26#metadata_info_tab_contents
Myrmecophaga_tridactyla	Monotocous	SingularBreeder	4.45484486	3.173527158	3499.99	0.075546961	0	NA	1.594060901	2.532754379	https://www.jstor.org/stable/2388344
Bubalus_mindorensis	Monotocous	SingularBreeder	5.3741371	NA	NA	-0.301029996	0	NA	NA	2.477121255	https://www.jstor.org/stable/2388495?seq=2#metadata_info_tab_contents
Ochrotomys_nuttalli	Polytocous	PluralBreeder	1.335858911	0.421603927	12.5	0.62324929	0.419955749	NA	NA	2.005866602	https://www.jstor.org/stable/2426318?seq=8#metadata_info_tab_contents
Dasypus_hybridus	Polytocous	SingularBreeder	3.176091259	NA	NA	NA	0.602059991	NA	NA	NA	https://www.jstor.org/stable/2426822
Dasypus_novemcinctus	Polytocous	SingularBreeder	3.713210724	1.864333055	NA	0	0.602059991	NA	1.105510185	2.379142287	https://www.jstor.org/stable/2426823
Geocapromys_brownii	Polytocous	PluralBreeder	3.176091259	NA	NA	0.301029996	0.278753601	NA	1.082066934	2.146128036	https://www.jstor.org/stable/3503775?seq=4#metadata_info_tab_contents
Uncia_uncia	Polytocous	SingularBreeder	4.679541453	2.666002887	7500	0	0.324282455	NA	1.434888121	2.403463701	https://www.jstor.org/stable/3503882
Dendrohyrax_dorsalis	Monotocous	SingularBreeder	3.493690821	2.372912003	NA	NA	0.176091259	NA	1.124830149	NA	https://www.jstor.org/stable/3504007
Odocoileus_hemionus	Monotocous	PluralBreeder	4.778794182	3.458840221	23500	-0.026872146	0.195899652	0.7525	1.265053789	2.423704509	https://www.jstor.org/stable/3504024?seq=6#metadata_info_tab_contents
Mustela_lutreola	Polytocous	SingularBreeder	2.73239376	0.860338007	NA	-0.301029996	0.636487896	NA	1.055760465	2.033825694	https://www.jstor.org/stable/3504269
Mustela_erminea	Polytocous	SingularBreeder	2.51	0.361727836	26.57	0	0.830588669	NA	0.496929648	2.068185862	https://www.jstor.org/stable/3543320?seq=1#metadata_info_tab_contents
Microtus_arvalis	Polytocous	PluralBreeder	1.420450859	0.255272505	8.9	0.74036269	0.719331287	NA	0.152288344	1.637289548	https://www.jstor.org/stable/5088?seq=1#metadata_info_tab_contents
Proteles_cristata	Polytocous	SingularBreeder	4	NA	NA	NA	0.442479769	NA	NA	2.356025857	https://www.karger.com/Article/Abstract/323849
Leontopithecus_caissara	Polytocous	SingularBreeder	2.798826675	NA	165	0.243038049	0.290034611	NA	NA	NA	https://www.karger.com/Article/Abstract/363058
Monachus_monachus	Monotocous	PluralBreeder	5.442218377	4.29666519	NA	-0.48148606	0	NA	1.717004407	2.456472316	https://www.monachus-guardian.org/library/karam13a.pdf
Manis_pentadactyla	Monotocous	SingularBreeder	3.371067862	1.966141733	NA	0	0	NA	NA	NA	https://www.nepjol.info/index.php/INIT/article/view/10267
Tragelaphus_spekii	Monotocous	PluralBreeder	4.942008053	3.602059991	NA	0	0	NA	1.122870923	2.42258984	https://www.nrcresearchpress.com/doi/abs/10.1139/z01-224
Lasiurus_cinereus	Polytocous	SingularBreeder	1.380211242	0.74036269	9.5	0	0.301029996	NA	NA	2.225309282	https://www.nrcresearchpress.com/doi/abs/10.1139/z11-139
Martes_foina	Polytocous	SingularBreeder	3.228315648	1.176091259	NA	-0.301029996	0.568201724	NA	1.303627976	2.339491192	https://www.nrcresearchpress.com/doi/abs/10.1139/z97-828
Cephalorhynchus_commersonii	Monotocous	PluralBreeder	4.786751422	3.74036269	NA	NA	0	NA	1.860158261	2.334453751	https://www.nrcresearchpress.com/doi/abs/10.1139/z98-192
Chionomys_nivalis	Polytocous	SingularBreeder	1.79934055	0.568201724	NA	0.301029996	0.42975228	NA	NA	NA	https://www.nrcresearchpress.com/doi/pdf/10.1139/z01-197
Sicista_betulina	Polytocous	SingularBreeder	1.876967967	NA	NA	0	0.691965103	NA	1.085647288	1.615950052	https://www.researchgate.net/profile/Bjoern_Schulz/publication/262269255_1st_International_Symposium_The_Northern_Birchmouse_Sicista_betulina_-_Ecology_Monitoring_and_Conservation_Book_of_Programme_Abstracts_Presentations_and_Conclusions/links/0deec537313520e9b2000000/1st-International-Symposium-The-Northern-Birchmouse-Sicista-betulina-Ecology-Monitoring-and-Conservation-Book-of-Programme-Abstrac…
Leptailurus_serval	Polytocous	SingularBreeder	4.125481266	2.403463701	NA	0.352182518	0.369215857	NA	1.432327792	2.402948829	https://www.researchgate.net/profile/Christine_Thiel-Bender/publication/314838829_Ecology_and_population_status_of_the_Serval_Leptailurus_serval_SCHREBER_1776_in_Zambia/links/58c6671845851538eb8e0dd7/Ecology-and-population-status-of-the-Serval-Leptailurus-serval-SCHREBER-1776-in-Zambia.pdf
Dolichotis_patagonum	Polytocous	SingularBreeder	4.096910013	2.749689947	NA	0.544068044	0.477121255	NA	0.710117365	2.23146959	https://www.researchgate.net/profile/Claudia_Campos/publication/316145115_Dolichotis_patagonum/links/5914cfd74585152e199de68b/Dolichotis-patagonum.pdf
Enhydra_lutris	Monotocous	SingularBreeder	4.403406581	3.279116885	12540.745	-0.055517328	0	NA	1.587710965	2.490997294	https://www.researchgate.net/profile/David_Garshelis/publication/238000416_Social_organization_of_sea_otters_in_Prince_William_Sound_Alaska/links/02e7e51edce75294de000000/Social-organization-of-sea-otters-in-Prince-William-Sound-Alaska.pdf
Raphicerus_sharpei	Monotocous	SingularBreeder	3.972984605	NA	NA	NA	0	NA	NA	NA	https://www.researchgate.net/profile/Deon_Furstenburg/publication/316167658_Grysbok_Raphicerus_melanotis/links/5b90cd41299bf114b7fd8eb5/Grysbok-Raphicerus-melanotis.pdf
Mazama_americana	Monotocous	SingularBreeder	4.534660576	2.732795698	NA	0	0.06069784	NA	1.099680641	2.268577972	https://www.researchgate.net/profile/Diego_Varela3/publication/291162163_Red_brocket_deer_Mazama_americana_Erxleben_1777/links/59b01378458515a5b484d339/Red-brocket-deer-Mazama-americana-Erxleben-1777.pdf
Catopuma_temminckii	Monotocous	SingularBreeder	4.096910013	2.397940009	NA	NA	0.10720997	NA	1.325310372	2.411619706	https://www.researchgate.net/profile/Gregory_Mccann/publication/322365651_Asian_Golden_Cat_Catopuma_temminckii_at_Virachey_National_Park_Ratanakiri_Province_Cambodia/links/5a562ce1aca272bb6963c19e/Asian-Golden-Cat-Catopuma-temminckii-at-Virachey-National-Park-Ratanakiri-Province-Cambodia.pdf
Spermophilus_lateralis	Polytocous	SingularBreeder	2.196093244	0.802089258	79.78	-0.050609993	0.711807229	0.51	1.298197867	2.018700499	https://www.researchgate.net/profile/Jean_Ferron/publication/238003236_Social_behavior_of_the_golden-mantled_ground_squirrel_Spermophilus_lateralis/links/58472bbe08aeda6968227bb5/Social-behavior-of-the-golden-mantled-ground-squirrel-Spermophilus-lateralis.pdf
Paradoxurus_hermaphroditus	Polytocous	SingularBreeder	3.491361694	1.943840626	NA	0.301029996	0.525044807	NA	1.052693942	2.472756449	https://www.researchgate.net/profile/Jimmy_Borah/publication/275976514_Observation_and_first_photograph_of_common_palm_civet_Paradoxurus_hermaphroditus_mating_from_Assam_India/links/554dbf6208ae956a5d219fc0.pdf
Inia_geoffrensis	Monotocous	PluralBreeder	4.955447211	3.832508913	11119.2	-0.176091259	0	NA	NA	2.565611725	https://www.researchgate.net/profile/Judith_Denkinger/publication/283212405_AVANCES_Population_density_abundance_estimates_habitat_preference_and_social_structure_of_Amazon_River_dolphins_Inia_geoffrensis_in_the_Cuyabeno_Reserve_Ecuador/links/562e2c0f08ae04c2aeb59f01/AVANCES-Population-density-abundance-estimates-habitat-preference-and-social-structure-of-Amazon-River-dolphins-Inia-geoffrensis-in…
Callicebus_cupreus	Monotocous	SingularBreeder	3.049218023	1.86923172	NA	-0.036212173	0	NA	NA	2.199755177	https://www.researchgate.net/profile/Julio_Cesar_Bicca-Marques/publication/230727672_Evidence_of_three_resident_adult_male_group_members_in_a_species_of_monogamous_primate_the_red_titi_monkey_Callicebus_cupreus/links/0912f503838a8e2d24000000/Evidence-of-three-resident-adult-male-group-members-in-a-species-of-monogamous-primate-the-red-titi-monkey-Callicebus-cupreus.pdf
Sousa_teuszii	Monotocous	PluralBreeder	5	NA	NA	NA	0	NA	NA	NA	https://www.researchgate.net/profile/Koen_Van_Waerebeek/publication/237972315_Distribution_Status_and_Biology_of_the_Atlantic_Humpback_Dolphin_Sousa_teuszii_Kukenthal_1892/links/00b7d5217f1aabd113000000/Distribution-Status-and-Biology-of-the-Atlantic-Humpback-Dolphin-Sousa-teuszii-Kuekenthal-1892.pdf
Atherurus_africanus	Monotocous	SingularBreeder	3.472024698	2.170643023	NA	0.397940009	0.176091259	NA	NA	2.43917474	https://www.researchgate.net/profile/Louise_Emmons/publication/249943385_A_field_study_of_the_African_brush-tailed_porcupine_Atherurus_africanus_by_radiotelemetry/links/5720bad108aeaced7890409c.pdf
Lavia_frons	Monotocous	SingularBreeder	1.447158031	NA	NA	0	0	NA	NA	NA	https://www.researchgate.net/profile/Maarten_Vonhof/publication/258278938_Lavia_frons/links/0deec527af6986464d000000/Lavia-frons.pdf
Dasypus_septemcinctus	Polytocous	SingularBreeder	3.16879202	NA	NA	NA	0.77815125	NA	0.957607287	2.003460532	https://www.researchgate.net/profile/Paul_Smith13/publication/262689091_Smith_P_2008_FAUNA_Paraguay_Handbook_of_the_Mammals_of_Paraguay_Number_14_Dasypus_septemcinctus_p1-7/links/02e7e5387dfcc43f76000000/Smith-P-2008-FAUNA-Paraguay-Handbook-of-the-Mammals-of-Paraguay-Number-14-Dasypus-septemcinctus-p1-7.pdf
Pygeretmus_pumilio	Polytocous	SingularBreeder	1.721563318	NA	NA	0.301029996	0.477121255	NA	0.71432976	NA	https://www.researchgate.net/profile/Reza_Yadollahvand/publication/269763227_A_Biological_Study_of_the_Little_Earth_Hare_Pygeretmus_pumilio_Kerr1792_In_the_Golestan_Province_of_Iran_Mammalia_Rodentia_Dipodidae/links/54c3868b0cf219bbe4eb994d/A-Biological-Study-of-the-Little-Earth-Hare-Pygeretmus-pumilio-Kerr-1792-In-the-Golestan-Province-of-Iran-Mammalia-Rodentia-Dipodidae.pdf
Mesoplodon_bidens	Monotocous	PluralBreeder	6.531478917	NA	NA	NA	0	NA	NA	NA	https://www.researchgate.net/profile/Robin_Baird/publication/283527548_Observations_of_Sowerby's_Beaked_Whales_Mesoplodon_bidens_in_the_Gully_Nova_Scotia/links/56818d4608aebccc4e0be402.pdf
Gerbillus_cheesmani	Polytocous	SingularBreeder	1.636989102	NA	NA	NA	0.903089987	NA	NA	NA	https://www.researchgate.net/profile/Zuhair_Amr/publication/228441612_Rodent_diversity_in_the_Northeastern_desert_of_Jordan_with_special_reference_on_the_ecology_of_Gerbillus_cheesmani_Mammalia_Rodentia/links/00b7d5370f42eaa34d000000/Rodent-diversity-in-the-Northeastern-desert-of-Jordan-with-special-reference-on-the-ecology-of-Gerbillus-cheesmani-Mammalia-Rodentia.pdf
Tapirus_indicus	Monotocous	SingularBreeder	5.436361454	3.851258349	NA	-0.301029996	0	NA	1.615423953	2.340444115	https://www.rufford.org/Projects/reports/Novarino_Repot.pdf
Marmota_flaviventris	Polytocous	PluralBreeder	3.516888219	1.529815197	478.83	-0.055517328	0.62324929	0.69475	1.466571072	2.104487111	https://www.sciencedirect.com/science/article/pii/0003347262900556
Tupaia_glis	Polytocous	SingularBreeder	2.254064453	1.111934276	100	0.397940009	0.346352975	0.49	0.57634135	2.172894698	https://www.sciencedirect.com/science/article/pii/0003347279901738
Meriones_unguiculatus	Polytocous	PluralBreeder	1.725911632	0.462397998	14.3	0.584331224	0.694605199	NA	0.309630167	1.697229343	https://www.sciencedirect.com/science/article/pii/000334728990002X
Hippocamelus_bisulcus	Monotocous	PluralBreeder	4.84509804	NA	NA	0	0	NA	NA	NA	https://www.sciencedirect.com/science/article/pii/0006320794900035
Blastocerus_dichotomus	Monotocous	SingularBreeder	5.010723865	3.62324929	NA	0	0	NA	NA	NA	https://www.sciencedirect.com/science/article/pii/000632079500033X
Lipotes_vexillifer	Monotocous	PluralBreeder	4.921686476	NA	10010.68	-0.301029996	0	NA	1.985291719	2.459392488	https://www.sciencedirect.com/science/article/pii/B9780123735539000213
Ommatophoca_rossii	Monotocous	SingularBreeder	5.260866088	4.306782396	NA	0	0	NA	1.59117595	2.401400541	https://www.sciencedirect.com/science/article/pii/B9780123735539002261
Hyperoodon_ampullatus	Monotocous	PluralBreeder	6.769623456	NA	NA	-0.124938737	0	NA	2.077585906	2.64738297	https://www.sciencedirect.com/science/article/pii/S0003347201917567
Ceratotherium_simum	Monotocous	SingularBreeder	6.343244431	4.708987153	274482.35	-0.387216143	0	NA	1.782973995	2.755874856	https://www.sciencedirect.com/science/article/pii/S0003347207001583
Hyaena_hyaena	Polytocous	SingularBreeder	4.602059991	2.825750581	NA	0.133538908	0.408239965	NA	1.437592032	2.463892989	https://www.sciencedirect.com/science/article/pii/S0003347207005994
Octodon_degus	Polytocous	PluralBreeder	2.371067862	1.149219113	71.2	0.250420002	0.751279104	NA	0.928395852	2.102090526	https://www.sciencedirect.com/science/article/pii/S0003347209001778
Saguinus_geoffroyi	Polytocous	SingularBreeder	2.698378962	1.663040975	105	0.070037867	0.298853076	NA	1.258397804	2.089905111	https://www.sciencedirect.com/science/article/pii/S0003347211002557?via%3Dihub#bib76
Marmota_caligata	Polytocous	PluralBreeder	3.782630977	NA	NA	-0.173925197	0.62324929	NA	1.477988976	1.860936621	https://www.sciencedirect.com/science/article/pii/S0003347274800771
Odocoileus_virginianus	Polytocous	SingularBreeder	4.8876173	3.451378037	33631.33	0	0.278753601	0.6395	1.170848204	2.434153571	https://www.sciencedirect.com/science/article/pii/S0003347283711188
Leontopithecus_rosalia	Polytocous	SingularBreeder	2.782651752	1.741860394	165	0.250420002	0.29666519	NA	1.33485569	2.554610285	https://www.sciencedirect.com/science/article/pii/S0003347283712972
Capricornis_crispus	Monotocous	SingularBreeder	4.74036269	3.545368977	NA	-0.080921908	0	NA	1.593839661	2.407390905	https://www.sciencedirect.com/science/article/pii/S0003347296902122
Moschus_berezovskii	Monotocous	SingularBreeder	4.058805487	2.719331287	NA	0	0.133538908	0.756	0.954242509	NA	https://www.sciencedirect.com/science/article/pii/S0006320702001593
Moschus_chrysogaster	Monotocous	SingularBreeder	4.041392685	2.903089987	NA	0	0	NA	1.325310372	NA	https://www.sciencedirect.com/science/article/pii/S0006320702001593
Moschus_fuscus	Monotocous	SingularBreeder	4.136653991	NA	NA	0	NA	NA	NA	NA	https://www.sciencedirect.com/science/article/pii/S0006320702001593
Moschus_moschiferus	Monotocous	SingularBreeder	4.051152522	2.661576077	NA	0	0.176091259	NA	1.194514342	2.158362492	https://www.sciencedirect.com/science/article/pii/S0006320702001593
Syconycteris_australis	Monotocous	SingularBreeder	1.244277121	NA	NA	0.301029996	0	NA	NA	NA	https://www.sciencedirect.com/science/article/pii/S0006320799000786
Rattus_norvegicus	Polytocous	PluralBreeder	2.462397998	0.764176132	63.75	0.567026366	0.968949681	NA	0.416640507	1.477121255	https://www.sciencedirect.com/science/article/pii/S016815910500242X
Axis_porcinus	Monotocous	SingularBreeder	4.58263144	3.373831145	NA	NA	0.004321374	NA	1.003029471	2.410608543	https://www.sciencedirect.com/science/article/pii/S0944200607000402
Muntiacus_muntjak	Monotocous	SingularBreeder	4.243038049	3.117536433	NA	0.130333768	0.096910013	NA	0.94792362	2.332034277	https://www.sciencedirect.com/science/article/pii/S0944200607000402
Marmota_camtschatica	Polytocous	SingularBreeder	3.544068044	1.51851394	NA	0	0.74036269	NA	1.556302501	NA	https://www.sciencedirect.com/science/article/pii/S1146609X01011031
Phocoena_phocoena	Monotocous	PluralBreeder	4.722976535	3.8309093	NA	-0.029188389	0	NA	1.543322901	2.301897717	https://www.sciencedirect.com/science/article/pii/S1385110198000501
Rusa_unicolor	Monotocous	PluralBreeder	5.250420002	3.995196292	NA	0	0	NA	1.351216345	2.500922239	https://www.sciencedirect.com/science/article/pii/S1616504711001108
Axis_axis	Monotocous	PluralBreeder	4.658011397	3.528723923	NA	0.004321374	0.012837225	NA	1.280805928	2.396722279	https://www.sciencedirect.com/science/article/pii/S1616504711001108
Mustela_putorius	Polytocous	SingularBreeder	2.908066608	0.981818607	NA	0.096910013	0.897077003	0.5285	1.053462605	2.196480168	https://www.sciencedirect.com/science/article/pii/S1631069107004052
Neovison_vison	Polytocous	SingularBreeder	2.956590989	0.945468585	110	0	0.688419822	NA	1.071145291	2.082318522	https://www.tandfonline.com/doi/abs/10.1080/00063659709461065
Microcavia_australis	Polytocous	PluralBreeder	2.544068044	1.482873584	NA	0.602059991	0.372912003	NA	0.503790683	NA	https://www.tandfonline.com/doi/pdf/10.1080/08927014.2008.9522524?needAccess=true
Ailurus_fulgens	Polytocous	SingularBreeder	3.635986112	2.079796061	1140	0	0.303196057	NA	1.276921132	2.340444115	https://zslpublications.onlinelibrary.wiley.com/doi/abs/10.1111/j.1469-7998.1979.tb03402.x
Rhinoceros_unicornis	Monotocous	SingularBreeder	6.204752417	4.764956936	885812	-0.522878745	0	NA	1.808818425	2.73479983	https://zslpublications.onlinelibrary.wiley.com/doi/abs/10.1111/j.1469-7998.1982.tb03506.x
Dasyurus_geoffroii	Polytocous	SingularBreeder	2.949390007	-2	29.89	0	0.77815125	NA	1.085290578	1.871572936	https://zslpublications.onlinelibrary.wiley.com/doi/abs/10.1111/j.1469-7998.1989.tb02586.x
Lagostomus_maximus	Polytocous	PluralBreeder	3.665111737	2.292256071	652.2	0.250420002	0.307496038	NA	0.903089987	2.083860801	https://zslpublications.onlinelibrary.wiley.com/doi/abs/10.1111/j.1469-7998.1993.tb02649.x
Capreolus_capreolus	Polytocous	SingularBreeder	4.351431408	3.017104324	8692.5	-0.301029996	0.269512944	0.844125	1.252124553	2.280760426	https://zslpublications.onlinelibrary.wiley.com/doi/abs/10.1111/j.1469-7998.1995.tb02719.x
Cerdocyon_thous	Polytocous	SingularBreeder	3.812913357	2.562292865	NA	0.278753601	0.607455023	NA	0.959041392	2.161966616	https://zslpublications.onlinelibrary.wiley.com/doi/abs/10.1111/j.1469-7998.1996.tb05454.x
Rhynchocyon_chrysopygus	Monotocous	SingularBreeder	2.73239376	1.903089987	180	0.653212514	0	NA	0.100370545	1.982271233	https://zslpublications.onlinelibrary.wiley.com/doi/abs/10.1111/j.1469-7998.1997.tb02937.x
Tremarctos_ornatus	Polytocous	SingularBreeder	4.930057125	2.505149978	NA	NA	0.198657087	NA	NA	2.668385917	https://zslpublications.onlinelibrary.wiley.com/doi/full/10.1111/j.1469-7998.2005.00019.x
Lutra_lutra	Polytocous	PluralBreeder	3.873126958	2.120014252	NA	0	0.311753861	NA	1.27392678	2.084576278	https://zslpublications.onlinelibrary.wiley.com/doi/pdf/10.1111/j.1469-7998.1991.tb04787.x
Epomophorus_wahlbergi	Monotocous	PluralBreeder	1.903089987	NA	NA	0.301029996	0	NA	NA	2.08350262	https://academic.oup.com/mspecies/article-abstract/doi/10.2307/3504083/2600353
Cavia_porcellus	Polytocous	SingularBreeder	2.862131379	1.930133646	212.67	0.698970004	0.607455023	NA	0.348304863	1.857332496	https://brill.com/view/journals/njz/49/4/article-p275_4.xml
Myodes_californicus	Polytocous	SingularBreeder	1.367355921	NA	10.89	0.51851394	0.562292865	NA	NA	NA	https://academic.oup.com/mspecies/article-abstract/doi/10.2307/3504252/2600669
Marmota_monax	Polytocous	SingularBreeder	3.560823298	1.426836454	248	0	0.620136055	NA	1.256236533	2.152288344	https://www.sciencedirect.com/science/article/pii/S0376635700001169
Marmota_olympus	Polytocous	SingularBreeder	3.788875116	NA	NA	-0.124938737	0.602059991	NA	1.505149978	NA	https://www.sciencedirect.com/science/article/pii/S0376635700001169
Glossophaga_soricina	Monotocous	PluralBreeder	1	NA	NA	0.301029996	0	NA	NA	2.120573931	https://academic.oup.com/mspecies/article-abstract/doi/10.2307/3504146/2600655
Echymipera_kalubu	Polytocous	SingularBreeder	2.812913357	NA	NA	0.285557309	0.322219295	NA	NA	NA	https://academic.oup.com/jmammal/article-abstract/69/1/114/878817
Pseudomys_desertor	Polytocous	SingularBreeder	1.397940009	NA	NA	0.592176757	0.477121255	NA	0.397940009	NA	http://www.publish.csiro.au/wr/wr96093
Heliosciurus_mutabilis	Polytocous	SingularBreeder	2.513883186	NA	NA	NA	0.439332694	NA	NA	NA	https://books.google.de/books?id=mgxKngEACAAJ&dq=Field+Guide+to+the+Behaviour+of+South+African+Mammals&hl=de&sa=X&ved=0ahUKEwjj0uah4fHmAhUC-qQKHTpfCdcQ6AEIMzAA
Paraxerus_palliatus	Polytocous	SingularBreeder	2.469822016	1.182129214	NA	0	0.198657087	NA	NA	NA	https://books.google.de/books?id=mgxKngEACAAJ&dq=Field+Guide+to+the+Behaviour+of+South+African+Mammals&hl=de&sa=X&ved=0ahUKEwjj0uah4fHmAhUC-qQKHTpfCdcQ6AEIMzAA
Galea_musteloides	Polytocous	SingularBreeder	2.528762486	1.579669294	136.75	0.84509804	0.419955749	NA	0.340444115	1.505149978	https://link.springer.com/article/10.1007/s00265-008-0580-x
Nyctinomops_laticaudatus	Monotocous	PluralBreeder	1.13225969	NA	NA	0	-0.002176919	NA	NA	NA	https://bioone.org/journals/mammalian-species/volume-2002/issue-697/1545-1410(2002)697%3C0001%3ANL%3E2.0.CO%3B2/Nyctinomops-laticaudatus/10.1644/1545-1410(2002)697%3C0001:NL%3E2.0.CO;2.full
Pseudorca_crassidens	Monotocous	PluralBreeder	6.022840611	NA	NA	-0.920818754	0	NA	2.061339367	2.875061263	https://onlinelibrary.wiley.com/doi/abs/10.1111/j.1748-7692.2008.00200.x
Apodemus_agrarius	Polytocous	SingularBreeder	1.322219295	0.285557309	NA	0.465382851	0.775974331	NA	0.401400541	1.684396478	https://onlinelibrary.wiley.com/doi/full/10.1046/j.1365-294X.1999.00541.x
Heterohyrax_brucei	Polytocous	PluralBreeder	3.390350358	2.352182518	NA	0	0.283301229	NA	1.21031852	NA	https://bioone.org/journals/mammalian-species/volume-2000/issue-645/1545-1410(2000)645%3C0001%3AHB%3E2.0.CO%3B2/Heterohyrax-brucei/10.1644/1545-1410(2000)645%3C0001:HB%3E2.0.CO;2.full
Galago_gallarum	Monotocous	SingularBreeder	2.283753383	NA	108.335	0.301029996	0.176091259	NA	NA	NA	https://books.google.de/books?id=B_07noCPc4kC&printsec=frontcover&dq=kingdon+african+mammals&hl=de&sa=X&ved=0ahUKEwiqrrTwvOflAhXOaFAKHdVwCy8Q6AEIRDAC#v=onepage&q=galago&f=false
Galago_matschiei	Monotocous	SingularBreeder	2.283753383	NA	108.335	0.301029996	0.176091259	NA	NA	NA	https://books.google.de/books?id=B_07noCPc4kC&printsec=frontcover&dq=kingdon+african+mammals&hl=de&sa=X&ved=0ahUKEwiqrrTwvOflAhXOaFAKHdVwCy8Q6AEIRDAC#v=onepage&q=galago&f=false
Galago_moholi	Monotocous	SingularBreeder	2.249198357	1.054995862	100	0.301029996	0.176091259	NA	1.013258665	1.998259338	https://onlinelibrary.wiley.com/doi/abs/10.1002/(SICI)1098-2345(200005)51:1%3C79::AID-AJP6%3E3.0.CO;2-B
Galago_senegalensis	Polytocous	SingularBreeder	2.25956999	1.118264726	108.335	0.301029996	0.190331698	NA	0.985426474	2.333648757	https://onlinelibrary.wiley.com/doi/abs/10.1002/(SICI)1098-2345(200005)51:1%3C79::AID-AJP6%3E3.0.CO;2-B
Galago_demidoff	Monotocous	SingularBreeder	1.79934055	0.956168431	NA	0	0.127104798	NA	1.049605613	2.215901813	https://onlinelibrary.wiley.com/doi/abs/10.1002/(SICI)1098-2345(200005)51:1%3C79::AID-AJP6%3E3.0.CO;2-B
Galago_thomasi	Monotocous	SingularBreeder	1.804820679	NA	NA	0	0.11058971	NA	NA	NA	https://onlinelibrary.wiley.com/doi/abs/10.1002/(SICI)1098-2345(200005)51:1%3C79::AID-AJP6%3E3.0.CO;2-B
Galago_granti	Monotocous	SingularBreeder	2.259713305	NA	108.335	0.301029996	0.176091259	NA	NA	NA	https://onlinelibrary.wiley.com/doi/abs/10.1002/(SICI)1098-2345(200005)51:1%3C79::AID-AJP6%3E3.0.CO;2-B
Dipodomys_agilis	Polytocous	SingularBreeder	1.802910489	NA	NA	0	0.40654018	NA	NA	1.775610448	https://www.jstor.org/stable/4534505
Dipodomys_microps	Polytocous	SingularBreeder	1.740993932	0.602059991	21	0	0.342422681	NA	NA	1.775610448	https://www.jstor.org/stable/4534505
Dipodomys_elator	Polytocous	SingularBreeder	1.892094603	NA	NA	NA	0.463892989	NA	NA	2.076640444	https://www.jstor.org/stable/4534505
Dipodomys_merriami	Polytocous	SingularBreeder	1.605628222	0.515873844	17.3	0.206825876	0.342422681	NA	0.5289167	1.895256753	https://www.jstor.org/stable/4534505
Noctilio_albiventris	Monotocous	PluralBreeder	1.643452676	NA	21	0	0	NA	NA	NA	https://onlinelibrary.wiley.com/doi/abs/10.1111/j.1744-7429.2003.tb00285.x
Artibeus_cinereus	Monotocous	PluralBreeder	1.103803721	NA	NA	NA	-0.004364805	NA	NA	NA	https://onlinelibrary.wiley.com/doi/abs/10.1111/j.1744-7429.2003.tb00285.x
Eliomys_quercinus	Polytocous	SingularBreeder	3.02768794	NA	NA	0.079181246	0.692846919	0.38	1.214578954	1.808346036	https://www.cambridge.org/core/journals/journal-of-zoology/article/population-dynamics-breeding-patterns-and-spatial-use-of-the-garden-dormouse-eliomys-quercinus-in-an-alpine-habitat/44A2A243E5765CD02CAF6C18CEDF2418
Tamias_obscurus	Polytocous	SingularBreeder	1.838849091	NA	NA	NA	0.557507202	NA	NA	NA	https://academic.oup.com/mspecies/article-abstract/doi/10.2307/3504203/2600706
Lepus_arcticus	Polytocous	SingularBreeder	3.61097938	2.021189299	491.995	0.146128036	0.700703717	NA	1.074084689	NA	https://academic.oup.com/mspecies/article-abstract/doi/10.2307/3504088/2600694
Sciurus_arizonensis	Polytocous	SingularBreeder	2.881099218	NA	NA	0	0.481442629	NA	NA	NA	https://academic.oup.com/mspecies/article-abstract/doi/10.1644/0.496.1/2600388
Chaetodipus_nelsoni	Polytocous	SingularBreeder	1.174059808	NA	NA	NA	0.565847819	NA	NA	1.491361694	https://academic.oup.com/mspecies/article-abstract/doi/10.2307/3504142/4952093
Tamias_palmeri	Polytocous	SingularBreeder	1.777064155	NA	21.96	-0.301029996	0.555094449	NA	NA	NA	https://academic.oup.com/mspecies/article-abstract/doi/10.2307/3504216/2600544
Tamias_ruficaudus	Polytocous	SingularBreeder	1.802294711	NA	NA	0	0.685741739	NA	1.063708559	1.985426474	http://auburn.edu/cosam/faculty/biology/best/research/PDFs/452Tamias_ruficaudus.pdf
Sciurus_deppei	Polytocous	SingularBreeder	2.278753601	NA	NA	NA	0.462397998	NA	NA	NA	https://academic.oup.com/mspecies/article-abstract/doi/10.2307/3504250/2600395
Ammospermophilus_interpres	Polytocous	SingularBreeder	2.041787319	NA	27.5	0	0.977723605	NA	NA	NA	https://academic.oup.com/mspecies/article-abstract/doi/10.1093/mspecies/365.1/2600646
Ammospermophilus_harrisii	Polytocous	SingularBreeder	2.09576196	0.571708832	45	0	0.824776463	NA	1.024074987	1.803457116	https://academic.oup.com/mspecies/article-abstract/doi/10.2307/3504155/2600647
Funambulus_tristriatus	Polytocous	SingularBreeder	2.129109586	NA	NA	NA	0.43055877	NA	NA	NA	https://www.degruyter.com/view/j/mamm.1984.48.issue-4/mamm.1984.48.4.573/mamm.1984.48.4.573.xml
Chlorocebus_sabaeus	Monotocous	PluralBreeder	3.707931937	NA	1036.25	0	0	NA	NA	NA	https://bioone.org/journals/Primate-Conservation/volume-24/issue-1/052.024.0107/Distribution-of-the-Green-Monkey-iChlorocebus-sabaeus-i-in-the/10.1896/052.024.0107.short
Allocebus_trichotis	Monotocous	SingularBreeder	1.892595423	NA	57.15	0	0	NA	NA	NA	https://link.springer.com/article/10.1007/s10764-009-9349-y
Baiomys_musculus	Polytocous	SingularBreeder	0.953759692	NA	NA	NA	0.418301291	NA	NA	NA	https://www.jstor.org/stable/1374930
Marmota_menzbieri	Polytocous	SingularBreeder	3.468793951	NA	NA	0	0.477121255	NA	NA	NA	https://www.jstor.org/stable/3546418
Marmota_caudata	Polytocous	SingularBreeder	3.612783857	NA	NA	0	0.674861141	NA	NA	NA	https://www.jstor.org/stable/3546418
Marmota_baibacina	Polytocous	SingularBreeder	3.544068044	NA	NA	0	0.69897	NA	NA	NA	https://www.jstor.org/stable/3546418
Marmota_bobak	Polytocous	SingularBreeder	3.544068044	1.548143637	NA	-0.148741651	0.693726949	NA	1.566201719	2.25844571	https://www.jstor.org/stable/3546418
Marmota_marmota	Polytocous	SingularBreeder	3.498769423	1.472610198	NA	0	0.629409599	0.92	1.434089638	2.306725177	https://www.jstor.org/stable/3546418
Spermophilus_parryii	Polytocous	SingularBreeder	2.864214331	0.74036269	NA	-0.301029996	0.832508913	NA	1.070037867	NA	https://www.jstor.org/stable/3546418
Spermophilus_richardsonii	Polytocous	SingularBreeder	2.565056399	0.79239169	98.875	0	0.781036939	0.41	1.049605613	1.860457795	https://www.jstor.org/stable/3546418
Spermophilus_armatus	Polytocous	SingularBreeder	2.488550717	NA	116.12	-0.031517051	0.745855195	0.4385	1.070776463	NA	https://www.jstor.org/stable/3546418
Spermophilus_beldingi	Polytocous	SingularBreeder	2.476396827	0.841359471	60	-0.060480747	0.725094521	0.52	1.078819183	2.123753669	https://www.jstor.org/stable/3546418
Spermophilus_townsendii	Polytocous	SingularBreeder	2.183269844	0.557507202	42.155	0	0.898176484	0.4	1.067814511	NA	https://www.jstor.org/stable/3546418
Spermophilus_tereticaudus	Polytocous	SingularBreeder	2.165956187	0.59439255	75	0	0.748188027	NA	1.031812271	1.727541257	https://www.jstor.org/stable/3546418
Spermophilus_saturatus	Polytocous	SingularBreeder	2.425974161	0.775974331	85.36	0	0.620136055	NA	1.063708559	1.681241237	https://www.jstor.org/stable/3546418
Saimiri_boliviensis	Monotocous	PluralBreeder	2.788875116	NA	410.5	0.029383778	0	NA	NA	2.560623875	https://brill.com/view/journals/beh/139/2/article-p227_4.xml
Saimiri_vanzolinii	Monotocous	PluralBreeder	2.902791307	NA	410.5	0.029383778	0	NA	NA	NA	https://brill.com/view/journals/beh/139/2/article-p227_4.xml
Saimiri_oerstedii	Monotocous	PluralBreeder	2.896801698	NA	NA	NA	0	NA	NA	NA	https://brill.com/view/journals/beh/139/2/article-p227_4.xml
Saimiri_sciureus	Monotocous	PluralBreeder	2.884455496	2.054038211	410.5	0.123851641	0	NA	1.557146142	2.487421211	https://brill.com/view/journals/beh/139/2/article-p227_4.xml
Rupicapra_pyrenaica	Monotocous	PluralBreeder	4.477121255	NA	NA	0	0	NA	NA	2.427859221	https://www.sciencedirect.com/science/article/pii/S1616504704700506
Chaerephon_pumilus	Monotocous	PluralBreeder	1.04060234	NA	NA	0.477121255	0	NA	NA	NA	https://www.cambridge.org/core/journals/journal-of-zoology/article/sex-discrimination-and-roostmate-recognition-by-olfactory-cues-in-the-african-bats-mops-condylurus-and-chaerephon-pumilus-chiroptera-molossidae/8960A54CFF0A157C382202B86F248E9B
Epomophorus_gambianus	Monotocous	PluralBreeder	1.903089987	NA	NA	0.176091259	0	NA	NA	1.971275849	https://www.jstor.org/stable/3504318
Cacajao_calvus	Monotocous	PluralBreeder	3.559727127	NA	NA	-0.301029996	0	NA	1.562530769	2.602927713	https://onlinelibrary.wiley.com/doi/abs/10.1002/ajp.20740
Cacajao_melanocephalus	Monotocous	PluralBreeder	3.467608106	NA	NA	NA	0	NA	NA	NA	https://onlinelibrary.wiley.com/doi/abs/10.1002/ajp.20740
Cephalorhynchus_hectori	Monotocous	PluralBreeder	4.447158031	NA	NA	-0.37675071	0	NA	1.971507782	2.380211242	https://www.nrcresearchpress.com/doi/abs/10.1139/z98-192
Tragelaphus_angasii	Monotocous	PluralBreeder	5.042706765	3.718709237	NA	0.08278537	0	NA	1.174931594	2.315970346	https://academic.oup.com/beheco/article-abstract/11/4/452/177220
Abrocoma_vaccarum	Polytocous	SingularBreeder	2.346000701	NA	NA	NA	0.2999429	NA	NA	NA	https://academic.oup.com/jmammal/article-abstract/77/3/891/944317
Damaliscus_lunatus	Monotocous	PluralBreeder	5.075546961	4.045322979	NA	-0.229147988	0	0.739	1.325310372	2.151063253	https://link.springer.com/article/10.1007/s00265-002-0573-0
Otomys_angoniensis	Polytocous	SingularBreeder	2.178833117	NA	30	0.602059991	0.465382851	NA	NA	NA	https://www.jstor.org/stable/3504087
Otomys_irroratus	Polytocous	SingularBreeder	2.166814799	1.161368002	30	0.62838893	0.250420002	NA	0.434568904	1.342422681	https://www.jstor.org/stable/3504185
Noctilio_leporinus	Monotocous	PluralBreeder	1.838849091	NA	21	0	0	NA	NA	2.151063253	https://onlinelibrary.wiley.com/doi/abs/10.1111/j.1439-0310.1997.tb00157.x
Isoodon_obesulus	Polytocous	SingularBreeder	2.84509804	-0.455931956	152.945	0.342422681	0.436162647	0.473	0.84509804	1.892094603	https://onlinelibrary.wiley.com/doi/abs/10.1111/j.1442-9993.1991.tb01482.x
Myospalax_myospalax	Polytocous	SingularBreeder	2.352182518	NA	NA	0	0.477121255	NA	NA	NA	https://link.springer.com/article/10.1007/s002650050669
Plecotus_auritus	Monotocous	PluralBreeder	0.911157609	0.146128036	5.7	0	0.123851641	0.722333333	1.085290578	2.403206342	https://royalsocietypublishing.org/doi/abs/10.1098/rspb.1999.0732
Pedetes_capensis	Monotocous	SingularBreeder	3.544068044	2.422425676	1300	0.556302501	0	NA	1.534406899	2.369215857	https://onlinelibrary.wiley.com/doi/abs/10.1111/j.1365-2028.1979.tb00257.x
Castor_fiber	Polytocous	SingularBreeder	4.322219295	2.735574949	4199.995	-0.397940009	0.475671188	NA	1.492900011	2.558924464	https://link.springer.com/article/10.1007/s00265-005-0942-6
Microtus_oregoni	Polytocous	SingularBreeder	1.306425028	0.222716471	10	0.643452677	0.489958479	NA	0.021189299	NA	https://www.jstor.org/stable/3503854
Aplodontia_rufa	Polytocous	SingularBreeder	2.981818607	1.384353414	369.76	0	0.477121255	NA	1.380934463	1.860457795	https://academic.oup.com/mspecies/article-abstract/doi/10.2307/3504188/2600680
Lemmiscus_curtatus	Polytocous	SingularBreeder	1.440751701	0.064457989	NA	0.477121255	0.78604121	NA	0.276461804	NA	https://www.researchgate.net/profile/Hugh_Genoways/publication/228584557_Lagurus_curtatus/links/0c9605181b26780d43000000/Lagurus-curtatus.pdf
Liomys_salvini	Polytocous	SingularBreeder	1.612783857	0.278753601	NA	0.255272505	0.53529412	0.752	0.33243846	NA	https://www.jstor.org/stable/3503987
Philander_opossum	Polytocous	SingularBreeder	2.653212514	-0.698970004	78.955	0.397940009	0.698970004	NA	1.176091259	1.722633923	https://www.researchgate.net/profile/Heliot_Zarza/publication/316142647_Philander_opossum/links/59d2561caca2721f4369a737/Philander-opossum.pdf
Eptesicus_serotinus	Monotocous	PluralBreeder	1.31386722	0.72427587	14.74	0	0.096910013	NA	NA	2.17759421	https://zslpublications.onlinelibrary.wiley.com/doi/abs/10.1111/j.1469-7998.1996.tb05419.x
Diclidurus_albus	Monotocous	PluralBreeder	1.267171728	NA	NA	0	0	NA	NA	NA	https://academic.oup.com/mspecies/article-abstract/doi/10.2307/3504140/2600315
Romerolagus_diazi	Polytocous	SingularBreeder	2.694166296	1.486005186	96.345	NA	0.338456494	NA	0.80140371	NA	https://www.jstor.org/stable/3504131
Artibeus_watsoni	Monotocous	PluralBreeder	1.090258053	NA	NA	NA	-0.002176919	NA	NA	NA	https://onlinelibrary.wiley.com/doi/abs/10.1111/j.1439-0310.2007.01365.x
Bunopithecus_hoolock	Monotocous	SingularBreeder	3.825263795	NA	NA	-0.823908741	0	NA	1.927370363	2.390935107	https://onlinelibrary.wiley.com/doi/abs/10.1002/ajp.1350200106
Chalinolobus_gouldii	Polytocous	PluralBreeder	1.200576927	NA	NA	-0.124938737	0.231724383	NA	NA	NA	https://bioone.org/journals/Mammalian-Species/volume-73/issue-690/1545-1410(2002)690%3C0001:CG%3E2.0.CO;2/Chalinolobus-gouldii/10.1644/1545-1410(2002)690%3C0001:CG%3E2.0.CO;2.full
Babyrousa_celebensis	Monotocous	PluralBreeder	4.968249815	NA	NA	0.301029996	0.146128036	NA	NA	NA	https://www.researchgate.net/profile/Nedeljka_Nikolova/publication/271446471_DAPHNIA_TEST_-_A_SHORTCUT_FOR_HUMAN_HEALTH_PROTECTION_ASSESSMENT/links/5974f0d3aca2728d0254555f/DAPHNIA-TEST-A-SHORTCUT-FOR-HUMAN-HEALTH-PROTECTION-ASSESSMENT.pdf#page=107
Sus_barbatus	Polytocous	PluralBreeder	5.011781831	NA	NA	0	0.602059991	NA	NA	1.987666265	https://academic.oup.com/jmammal/article-abstract/80/4/1147/851850
Sus_celebensis	Polytocous	PluralBreeder	4.880813592	NA	NA	NA	0.737987326	NA	NA	NA	http://www.era.lib.ed.ac.uk/handle/1842/1025
Sus_salvanius	Polytocous	PluralBreeder	3.907142531	2.282168778	NA	NA	0.491361694	NA	1.364926034	1.924279286	https://academic.oup.com/jmammal/article-abstract/80/4/1147/851850
Sus_verrucosus	Polytocous	PluralBreeder	4.880813592	NA	NA	NA	0.77815125	NA	0.960470778	2.309630167	https://academic.oup.com/jmammal/article-abstract/80/4/1147/851850
Catagonus_wagneri	Polytocous	PluralBreeder	4.544378144	2.810904281	NA	NA	0.382017043	NA	1.578065884	NA	https://www.degruyter.com/view/j/mamm.1994.58.issue-1/mamm.1994.58.1.61/mamm.1994.58.1.61.xml
Pecari_tajacu	Monotocous	PluralBreeder	4.319494772	2.817624858	4881	0.301029996	0	0.63	1.033423756	2.527629901	https://academic.oup.com/jmammal/article-abstract/80/4/1147/851850
Carollia_perspicillata	Monotocous	PluralBreeder	1.176091259	NA	12.5	0.301029996	0	0.662	0.934498451	2.309630167	https://academic.oup.com/mspecies/article-abstract/doi/10.2307/3504157/2600673
Microtus_xanthognathus	Polytocous	SingularBreeder	2.119750624	0.544068044	NA	0.301029996	0.918030337	NA	NA	NA	https://academic.oup.com/mspecies/article-abstract/doi/10.2307/3504429/2600461
Dipodomys_ingens	Polytocous	SingularBreeder	2.125481266	NA	NA	0.301029996	0.419955749	NA	NA	1.775610448	https://academic.oup.com/jmammal/article-abstract/88/4/1000/907957
Oryctolagus_cuniculus	Polytocous	SingularBreeder	3.218207166	1.588943643	212.53	0.660865478	0.699837726	0.3325	1.070776463	2.22934902	https://www.jstor.org/stable/4948
Cardioderma_cor	Monotocous	SingularBreeder	1.422425676	NA	NA	0.301029996	0	NA	NA	NA	https://academic.oup.com/mspecies/article-abstract/doi/10.2307/3504163/2600400
Indri_indri	Monotocous	SingularBreeder	3.898615497	2.477121255	NA	-0.397940009	0	NA	1.982271233	NA	https://www.karger.com/Article/Abstract/21679
Meles_meles	Polytocous	PluralBreeder	4.098066475	1.947580749	NA	-0.055517328	0.482873584	0.7885	1.157456768	2.311075408	https://zslpublications.onlinelibrary.wiley.com/doi/abs/10.1111/j.1469-7998.2007.00303.x
Arctocephalus_australis	Monotocous	PluralBreeder	4.889301703	3.62838893	18583.3	0	0	0.852	1.559308011	2.560623875	https://zslpublications.onlinelibrary.wiley.com/doi/abs/10.1111/j.1469-7998.2007.00303.x
Arctocephalus_forsteri	Monotocous	PluralBreeder	4.74036269	3.583576208	15417.255	0	0	NA	1.781180721	NA	https://zslpublications.onlinelibrary.wiley.com/doi/abs/10.1111/j.1469-7998.2007.00303.x
Arctocephalus_galapagoensis	Monotocous	PluralBreeder	4.559308011	3.548184201	15000	-0.301029996	0	NA	1.656577291	2.421603927	https://zslpublications.onlinelibrary.wiley.com/doi/abs/10.1111/j.1469-7998.2007.00303.x
Arctocephalus_philippii	Monotocous	PluralBreeder	4.97772356	NA	NA	0.041392685	0	NA	NA	NA	https://zslpublications.onlinelibrary.wiley.com/doi/abs/10.1111/j.1469-7998.2007.00303.x
Arctocephalus_townsendi	Monotocous	PluralBreeder	4.98800124	NA	18583.3	0	0	NA	NA	2.465680212	https://zslpublications.onlinelibrary.wiley.com/doi/abs/10.1111/j.1469-7998.2007.00303.x
Arctocephalus_gazella	Monotocous	PluralBreeder	4.795880017	3.773298504	15333.32	0	0	NA	1.583198774	2.380211242	https://zslpublications.onlinelibrary.wiley.com/doi/abs/10.1111/j.1469-7998.2007.00303.x
Arctocephalus_tropicalis	Monotocous	PluralBreeder	4.698970004	3.645422269	14866.64	0	0	0.96	NA	NA	https://zslpublications.onlinelibrary.wiley.com/doi/abs/10.1111/j.1469-7998.2007.00303.x
Arctocephalus_pusillus	Monotocous	PluralBreeder	5.011184778	3.774922604	26150	0	0	NA	1.628695383	2.503245772	https://zslpublications.onlinelibrary.wiley.com/doi/abs/10.1111/j.1469-7998.2007.00303.x
Neophoca_cinerea	Monotocous	PluralBreeder	5.129743596	3.849726444	59724	-0.161150909	0	NA	1.559308011	2.381295623	https://zslpublications.onlinelibrary.wiley.com/doi/abs/10.1111/j.1469-7998.2007.00303.x
Zalophus_californianus	Monotocous	PluralBreeder	5.185793905	3.806761132	25000	-0.080921908	0.029383778	NA	1.784046416	2.561745189	https://zslpublications.onlinelibrary.wiley.com/doi/abs/10.1111/j.1469-7998.2007.00303.x
Callorhinus_ursinus	Monotocous	PluralBreeder	5.06753579	3.706834659	12110	-0.031517051	0.041392685	0.9025	1.675411694	2.567108745	https://zslpublications.onlinelibrary.wiley.com/doi/abs/10.1111/j.1469-7998.2007.00303.x
Phoca_vitulina	Monotocous	PluralBreeder	5.033926121	4.044682411	23945	0	0	0.87	1.618152733	2.689841409	https://zslpublications.onlinelibrary.wiley.com/doi/abs/10.1111/j.1469-7998.2007.00303.x
Halichoerus_grypus	Monotocous	PluralBreeder	5.356025857	4.107888025	42148.54	-0.036212173	0	0.866	1.695394108	2.727053011	https://zslpublications.onlinelibrary.wiley.com/doi/abs/10.1111/j.1469-7998.2007.00303.x
Lobodon_carcinophaga	Monotocous	PluralBreeder	5.377184781	4.348953483	120000	0	0	NA	1.682686478	2.670245853	https://zslpublications.onlinelibrary.wiley.com/doi/abs/10.1111/j.1469-7998.2007.00303.x
Mirounga_angustirostris	Monotocous	PluralBreeder	6.103138283	4.560803002	129127.54	0	0	0.787	1.620864475	2.386552469	https://zslpublications.onlinelibrary.wiley.com/doi/abs/10.1111/j.1469-7998.2007.00303.x
Mirounga_leonina	Monotocous	PluralBreeder	5.99550357	4.601178457	124500	-0.065501549	0	NA	1.522444234	2.440909082	https://zslpublications.onlinelibrary.wiley.com/doi/abs/10.1111/j.1469-7998.2007.00303.x
Panthera_leo	Polytocous	PluralBreeder	5.196590654	3.139075843	8480	-0.180456065	0.469822016	0.898	1.559188189	2.534026106	https://zslpublications.onlinelibrary.wiley.com/doi/abs/10.1111/j.1469-7998.2007.00303.x
Crocuta_crocuta	Polytocous	PluralBreeder	4.79934055	3.131403709	14500	0	0.274157849	NA	1.540954809	2.692935003	https://zslpublications.onlinelibrary.wiley.com/doi/abs/10.1111/j.1469-7998.2007.00303.x
Hyaena_brunnea	Polytocous	PluralBreeder	4.779596491	2.861701645	27400	-0.397940009	0.357934847	NA	1.556302501	2.541579244	https://zslpublications.onlinelibrary.wiley.com/doi/abs/10.1111/j.1469-7998.2007.00303.x
Mungos_mungo	Polytocous	PluralBreeder	3.124341171	1.344392274	NA	0	0.457881897	0.682	1.019531685	2.246498581	https://zslpublications.onlinelibrary.wiley.com/doi/abs/10.1111/j.1469-7998.2007.00303.x
Mustela_sibirica	Polytocous	SingularBreeder	2.710396646	0.431363764	NA	-0.301029996	0.797267541	NA	0.81756537	2.026859986	https://www.jstage.jst.go.jp/article/jmammsocjapan/19/1/19_1_21/_article/-char/ja/
Mustela_nigripes	Polytocous	SingularBreeder	2.961421094	0.544068044	NA	-0.301029996	0.515873844	0.6	1.092018471	2.128076013	https://onlinelibrary.wiley.com/doi/abs/10.1111/j.1439-0310.1979.tb01023.x
Mustela_altaica	Polytocous	SingularBreeder	2.23299611	NA	NA	0.041392685	0.785329835	NA	NA	NA	https://www.researchgate.net/profile/Marc_Foggin/publication/303881734_Brief_notes_on_the_Altai_Weasel_Mustela_altaica_on_the_Tibetan_plateau/links/575a81bd08aed884620d436d/Brief-notes-on-the-Altai-Weasel-Mustela-altaica-on-the-Tibetan-plateau.pdf
Mustela_frenata	Polytocous	SingularBreeder	2.227192307	0.487138376	34.6	0	0.802089258	NA	0.699837726	1.80631567	https://zslpublications.onlinelibrary.wiley.com/doi/abs/10.1111/j.1469-7998.2007.00303.x
Mustela_nivalis	Polytocous	SingularBreeder	1.684216795	0.416640507	44.565	0.201397124	0.715167358	NA	0.587710965	2.059184618	https://zslpublications.onlinelibrary.wiley.com/doi/abs/10.1111/j.1469-7998.2007.00303.x
Martes_americana	Polytocous	SingularBreeder	2.895914026	1.482015577	392	0	0.444044796	0.63	1.194791758	2.335076597	https://zslpublications.onlinelibrary.wiley.com/doi/abs/10.1111/j.1469-7998.2007.00303.x
Martes_zibellina	Polytocous	SingularBreeder	3.043149992	1.506910726	600	NA	0.491361694	0.709	1.2509077	2.288874946	https://zslpublications.onlinelibrary.wiley.com/doi/abs/10.1111/j.1469-7998.2007.00303.x
Martes_flavigula	Polytocous	SingularBreeder	3.397940009	NA	NA	0.193124598	0.397940009	NA	NA	2.255272505	https://zslpublications.onlinelibrary.wiley.com/doi/abs/10.1111/j.1469-7998.2007.00303.x
Martes_pennanti	Polytocous	SingularBreeder	3.50174373	1.496791316	NA	0	0.432969291	0.528	1.216165902	2.141073326	https://zslpublications.onlinelibrary.wiley.com/doi/abs/10.1111/j.1469-7998.2007.00303.x
Ursus_arctos	Polytocous	SingularBreeder	5.381115081	2.694447245	26000	-0.420216403	0.338456494	0.9055	1.715083671	2.677606953	https://zslpublications.onlinelibrary.wiley.com/doi/abs/10.1111/j.1469-7998.2007.00303.x
Ursus_maritimus	Polytocous	SingularBreeder	5.580563871	2.802260476	17750	-0.420216403	0.26245109	0.95	1.752125307	2.726564216	https://zslpublications.onlinelibrary.wiley.com/doi/abs/10.1111/j.1469-7998.2007.00303.x
Ursus_thibetanus	Polytocous	SingularBreeder	4.955246691	2.546135321	NA	0.041392685	0.264817823	NA	1.530455844	2.654369091	https://zslpublications.onlinelibrary.wiley.com/doi/abs/10.1111/j.1469-7998.2007.00303.x
Helarctos_malayanus	Polytocous	SingularBreeder	4.662757832	2.439332694	NA	NA	0.301029996	NA	1.895035598	2.603577368	https://zslpublications.onlinelibrary.wiley.com/doi/abs/10.1111/j.1469-7998.2007.00303.x
Melursus_ursinus	Polytocous	SingularBreeder	5	NA	NA	-0.200659451	0.204119983	NA	1.261262869	2.643255225	https://zslpublications.onlinelibrary.wiley.com/doi/abs/10.1111/j.1469-7998.2007.00303.x
Ursus_americanus	Polytocous	SingularBreeder	4.097268766	2.455849432	14050	-0.408935393	0.371067862	0.783666667	1.651374944	2.581767669	https://zslpublications.onlinelibrary.wiley.com/doi/abs/10.1111/j.1469-7998.2007.00303.x
Canis_lupus	Polytocous	SingularBreeder	4.48784512	2.621799224	5250	-0.091514981	0.733197265	0.5405	1.345765693	2.341632336	https://zslpublications.onlinelibrary.wiley.com/doi/abs/10.1111/j.1469-7998.2007.00303.x
Canis_latrans	Polytocous	SingularBreeder	4.074938158	2.375444126	1517	0	0.770852012	0.9	1.049992857	2.42018687	https://zslpublications.onlinelibrary.wiley.com/doi/abs/10.1111/j.1469-7998.2007.00303.x
Canis_simensis	Polytocous	SingularBreeder	4.102947968	NA	NA	0.041392685	0.602059991	NA	1.380211242	NA	https://zslpublications.onlinelibrary.wiley.com/doi/abs/10.1111/j.1469-7998.2007.00303.x
Canis_adustus	Polytocous	SingularBreeder	3.966141733	NA	NA	0.301029996	0.618048097	NA	0.924279286	2.188084374	https://zslpublications.onlinelibrary.wiley.com/doi/abs/10.1111/j.1469-7998.2007.00303.x
Canis_aureus	Polytocous	SingularBreeder	4.041392685	2.322901222	NA	-0.301029996	0.57054294	NA	1.094471129	2.309906836	https://zslpublications.onlinelibrary.wiley.com/doi/abs/10.1111/j.1469-7998.2007.00303.x
Canis_mesomelas	Polytocous	SingularBreeder	4	2.201397124	NA	0	0.599883072	NA	1.02325246	2.265289626	https://zslpublications.onlinelibrary.wiley.com/doi/abs/10.1111/j.1469-7998.2007.00303.x
Lycalopex_gymnocercus	Polytocous	SingularBreeder	3.671172843	NA	NA	0.041392685	0.397940009	NA	1	2.214843848	https://zslpublications.onlinelibrary.wiley.com/doi/abs/10.1111/j.1469-7998.2007.00303.x
Cuon_alpinus	Polytocous	SingularBreeder	4.153967222	2.436687301	2350	0.021189299	0.6599162	NA	1.072984745	2.277838333	https://zslpublications.onlinelibrary.wiley.com/doi/abs/10.1111/j.1469-7998.2007.00303.x
Lycaon_pictus	Polytocous	SingularBreeder	4.428404848	2.52179165	NA	-0.031517051	0.875061263	0.73	1.366982976	2.309630167	https://zslpublications.onlinelibrary.wiley.com/doi/abs/10.1111/j.1469-7998.2007.00303.x
Vulpes_rueppellii	Polytocous	SingularBreeder	3.505149978	NA	NA	0	0.301029996	NA	NA	2.234517284	https://www.researchgate.net/publication/285985922_Socioecology_of_Rueppell's_fox_Vulpes_rueppellii_Schinz_1825_at_Mahazat_as-Said_Saudi_Arabia
Vulpes_vulpes	Polytocous	SingularBreeder	3.689938973	2.005395032	1397	-0.040958608	0.669316881	0.56675	0.997823081	2.300595484	https://zslpublications.onlinelibrary.wiley.com/doi/abs/10.1111/j.1469-7998.2007.00303.x
Vulpes_lagopus	Polytocous	SingularBreeder	3.653212514	1.851502953	NA	-0.036212173	0.909556029	0.56	0.997386384	2.28780173	https://zslpublications.onlinelibrary.wiley.com/doi/abs/10.1111/j.1469-7998.2007.00303.x
Vulpes_velox	Polytocous	SingularBreeder	3.383616119	1.599555591	NA	0	0.651278014	NA	1.194236749	2.351738346	https://zslpublications.onlinelibrary.wiley.com/doi/abs/10.1111/j.1469-7998.2007.00303.x
Vulpes_zerda	Polytocous	SingularBreeder	3.088136089	1.419625361	NA	0	0.367355921	NA	0.977723605	2.267875419	https://bioone.org/journals/Mammalian-Species/volume-5/issue-714/1545-1410(2002)714%3C0001:VZ%3E2.0.CO;2/Vulpes-zerda/10.1644/1545-1410(2002)714%3C0001:VZ%3E2.0.CO;2.full
Vulpes_bengalensis	Polytocous	SingularBreeder	3.319626484	1.767155866	NA	0.041392685	0.602059991	NA	NA	NA	https://zslpublications.onlinelibrary.wiley.com/doi/abs/10.1111/j.1469-7998.2007.00303.x
Urocyon_cinereoargenteus	Polytocous	SingularBreeder	3.625655017	2.007192824	519.685	-0.004364805	0.600972896	0.458	1.055760465	2.099266172	https://zslpublications.onlinelibrary.wiley.com/doi/abs/10.1111/j.1469-7998.2007.00303.x
Urocyon_littoralis	Polytocous	SingularBreeder	3.279237912	1.698970004	NA	0	0.392696953	NA	1.083144143	1.687528961	https://zslpublications.onlinelibrary.wiley.com/doi/abs/10.1111/j.1469-7998.2007.00303.x
Panthera_pardus	Polytocous	SingularBreeder	4.681580398	2.560492468	1940	0.017033339	0.340444115	NA	1.514149135	2.479719235	https://zslpublications.onlinelibrary.wiley.com/doi/abs/10.1111/j.1469-7998.2007.00303.x
Panthera_onca	Polytocous	SingularBreeder	4.918205121	2.916164322	5033.5	-0.173925197	0.365487985	NA	1.524525937	2.467371288	https://zslpublications.onlinelibrary.wiley.com/doi/abs/10.1111/j.1469-7998.2007.00303.x
Panthera_tigris	Polytocous	SingularBreeder	5.07809415	3.096419852	11003	-0.397940009	0.404833717	NA	1.620031895	2.498723971	https://zslpublications.onlinelibrary.wiley.com/doi/abs/10.1111/j.1469-7998.2007.00303.x
Lynx_canadensis	Polytocous	SingularBreeder	3.974665027	2.309630167	NA	0	0.544068044	NA	1.288472801	2.508879707	https://zslpublications.onlinelibrary.wiley.com/doi/abs/10.1111/j.1469-7998.2007.00303.x
Lynx_lynx	Polytocous	SingularBreeder	4.303388098	2.418301291	1860	0	0.338456494	NA	1.321805484	2.465947662	https://zslpublications.onlinelibrary.wiley.com/doi/abs/10.1111/j.1469-7998.2007.00303.x
Lynx_pardinus	Polytocous	SingularBreeder	4.020499257	NA	NA	NA	0.397940009	NA	NA	2.193124598	https://zslpublications.onlinelibrary.wiley.com/doi/abs/10.1111/j.1469-7998.2007.00303.x
Lynx_rufus	Polytocous	SingularBreeder	3.892094603	2.486430479	1860	-0.022276395	0.478566496	0.41	1.231214648	2.590797267	https://zslpublications.onlinelibrary.wiley.com/doi/abs/10.1111/j.1469-7998.2007.00303.x
Leopardus_geoffroyi	Polytocous	SingularBreeder	3.602059991	1.93540649	NA	0.123851641	0.309630167	NA	NA	2.401400541	https://zslpublications.onlinelibrary.wiley.com/doi/abs/10.1111/j.1469-7998.2007.00303.x
Leopardus_pardalis	Polytocous	SingularBreeder	3.992406372	2.40363519	3400	-0.13667714	0.225309282	NA	1.343999069	2.448149572	https://zslpublications.onlinelibrary.wiley.com/doi/abs/10.1111/j.1469-7998.2007.00303.x
Felis_silvestris	Polytocous	SingularBreeder	3.673174865	2.018866863	636.895	0.324282455	0.544068044	0.6	1.032618761	2.397296777	https://zslpublications.onlinelibrary.wiley.com/doi/abs/10.1111/j.1469-7998.2007.00303.x
Puma_concolor	Polytocous	SingularBreeder	4.734533173	2.595617455	3500	-0.292429824	0.418301291	NA	1.482301767	2.408867203	https://zslpublications.onlinelibrary.wiley.com/doi/abs/10.1111/j.1469-7998.2007.00303.x
Acinonyx_jubatus	Polytocous	SingularBreeder	4.749156354	2.606338364	1940	-0.167491087	0.480006943	0.784575	1.307709923	2.374748346	https://zslpublications.onlinelibrary.wiley.com/doi/abs/10.1111/j.1469-7998.2007.00303.x
Helogale_hirtula	Monotocous	SingularBreeder	2.685410295	NA	NA	NA	NA	NA	NA	NA	https://zslpublications.onlinelibrary.wiley.com/doi/abs/10.1111/j.1469-7998.2007.00303.x
Helogale_parvula	Polytocous	SingularBreeder	2.439016728	NA	NA	0.359835482	0.503790683	0.7105	1.156851901	2.033423756	https://zslpublications.onlinelibrary.wiley.com/doi/abs/10.1111/j.1469-7998.2007.00303.x
Crossarchus_obscurus	Polytocous	SingularBreeder	2.879955585	NA	NA	0.397940009	0.602059991	NA	0.957607287	2.126456113	https://zslpublications.onlinelibrary.wiley.com/doi/abs/10.1111/j.1469-7998.2007.00303.x
Ichneumia_albicauda	Polytocous	SingularBreeder	3.52179165	NA	NA	NA	0.365487985	NA	NA	2.174059808	https://www.jstor.org/stable/3504028
Suricata_suricatta	Polytocous	SingularBreeder	2.889861721	1.495960395	225.5	0.602059991	0.582063363	0.43	1.059941888	2.300160537	https://zslpublications.onlinelibrary.wiley.com/doi/abs/10.1111/j.1469-7998.2007.00303.x
Cynictis_penicillata	Polytocous	SingularBreeder	2.777064155	NA	NA	0.301029996	0.301029996	NA	1.38327665	2.260548373	https://zslpublications.onlinelibrary.wiley.com/doi/abs/10.1111/j.1469-7998.2007.00303.x
Paracynictis_selousi	Polytocous	SingularBreeder	3.255272505	NA	NA	NA	0.397940009	NA	NA	NA	https://zslpublications.onlinelibrary.wiley.com/doi/abs/10.1111/j.1469-7998.2007.00303.x
Herpestes_javanicus	Polytocous	SingularBreeder	2.903089987	1.413634997	275	0.301029996	0.326335861	NA	0.998695158	1.998259338	https://zslpublications.onlinelibrary.wiley.com/doi/abs/10.1111/j.1469-7998.2007.00303.x
Herpestes_urva	Polytocous	SingularBreeder	3.270259476	NA	NA	NA	0.477121255	NA	NA	2.203032887	https://zslpublications.onlinelibrary.wiley.com/doi/abs/10.1111/j.1469-7998.2007.00303.x
Herpestes_ichneumon	Polytocous	SingularBreeder	3.445604203	NA	800	0.068185862	0.487138376	NA	1.39846085	2.08546897	https://zslpublications.onlinelibrary.wiley.com/doi/abs/10.1111/j.1469-7998.2007.00303.x
Herpestes_naso	Monotocous	SingularBreeder	3.477422261	NA	NA	NA	NA	NA	NA	NA	https://zslpublications.onlinelibrary.wiley.com/doi/abs/10.1111/j.1469-7998.2007.00303.x
Herpestes_smithii	Polytocous	SingularBreeder	3.231087121	NA	NA	NA	0.397940009	NA	NA	2.329601248	https://zslpublications.onlinelibrary.wiley.com/doi/abs/10.1111/j.1469-7998.2007.00303.x
Herpestes_vitticollis	Polytocous	SingularBreeder	3.352182518	NA	NA	NA	0.397940009	NA	NA	2.186391216	https://zslpublications.onlinelibrary.wiley.com/doi/abs/10.1111/j.1469-7998.2007.00303.x
Galerella_pulverulenta	Polytocous	SingularBreeder	2.823800154	NA	NA	NA	0.414973348	NA	NA	1.846337112	https://zslpublications.onlinelibrary.wiley.com/doi/abs/10.1111/j.1469-7998.2007.00303.x
Galerella_sanguinea	Polytocous	SingularBreeder	2.675778342	NA	NA	0.301029996	0.326335861	NA	0.783903579	1.878521796	https://zslpublications.onlinelibrary.wiley.com/doi/abs/10.1111/j.1469-7998.2007.00303.x
Atilax_paludinosus	Polytocous	SingularBreeder	3.51851394	2.00099773	550	0.301029996	0.344392274	NA	NA	2.378034323	https://zslpublications.onlinelibrary.wiley.com/doi/abs/10.1111/j.1469-7998.2007.00303.x
Genetta_genetta	Polytocous	SingularBreeder	3.273647022	1.884512159	NA	0.301029996	0.338456494	NA	1.659060072	2.498007131	https://zslpublications.onlinelibrary.wiley.com/doi/abs/10.1111/j.1469-7998.2007.00303.x
Genetta_tigrina	Polytocous	SingularBreeder	3.260071388	1.852784869	NA	0.301029996	0.387389826	NA	1.386498966	2.106530854	https://zslpublications.onlinelibrary.wiley.com/doi/abs/10.1111/j.1469-7998.2007.00303.x
Viverra_tangalunga	Polytocous	SingularBreeder	3.866287339	NA	NA	NA	0.301029996	NA	NA	2.255272505	https://zslpublications.onlinelibrary.wiley.com/doi/abs/10.1111/j.1469-7998.2007.00303.x
Viverra_zibetha	Polytocous	SingularBreeder	4	NA	NA	0.301029996	0.447158031	NA	NA	2.398287305	https://zslpublications.onlinelibrary.wiley.com/doi/abs/10.1111/j.1469-7998.2007.00303.x
Viverricula_indica	Polytocous	SingularBreeder	3.477121255	NA	NA	NA	0.588831726	NA	NA	2.100370545	https://zslpublications.onlinelibrary.wiley.com/doi/abs/10.1111/j.1469-7998.2007.00303.x
Fossa_fossana	Monotocous	SingularBreeder	3.187520721	1.829303773	NA	0.041392685	0	NA	1.3818368	2.288696261	https://zslpublications.onlinelibrary.wiley.com/doi/abs/10.1111/j.1469-7998.2007.00303.x
Hylobates_agilis	Monotocous	SingularBreeder	3.763116388	NA	1070	-0.823908741	0	NA	NA	2.746634199	https://brill.com/view/journals/ctoz/70/1/article-p41_3.xml
Hylobates_albibarbis	Monotocous	SingularBreeder	3.765600016	NA	1070	-0.32330639	0	NA	NA	NA	https://brill.com/view/journals/ctoz/70/1/article-p41_3.xml
Hylobates_lar	Monotocous	SingularBreeder	3.773075199	2.500318824	1070	-0.318758763	0	NA	1.9741431	2.725094521	https://brill.com/view/journals/ctoz/70/1/article-p41_3.xml
Hylobates_moloch	Monotocous	SingularBreeder	3.787315213	NA	1070	-0.32330639	0	NA	NA	2.431363764	https://brill.com/view/journals/ctoz/70/1/article-p41_3.xml
Hylobates_muelleri	Monotocous	SingularBreeder	3.760799312	NA	1070	-0.301029996	0	NA	NA	2.835056102	https://brill.com/view/journals/ctoz/70/1/article-p41_3.xml
Hylobates_pileatus	Monotocous	SingularBreeder	3.758533422	NA	1070	-0.301029996	0	NA	NA	2.658964843	https://brill.com/view/journals/ctoz/70/1/article-p41_3.xml
Hylobates_klossii	Monotocous	SingularBreeder	3.770852012	NA	NA	-0.37675071	0	NA	NA	2.346352975	https://brill.com/view/journals/ctoz/70/1/article-p41_3.xml
Mystacina_tuberculata	Monotocous	PluralBreeder	1.371067862	0.505149978	NA	0	0	NA	NA	1.959994838	https://www.tandfonline.com/doi/abs/10.1080/03014223.1979.10428375
Molossus_molossus	Monotocous	PluralBreeder	1.146128036	NA	NA	0.301029996	0	NA	0.814913181	NA	https://journals.plos.org/plosone/article?id=10.1371/journal.pone.0009012
Taphozous_mauritianus	Monotocous	PluralBreeder	1.446692466	NA	NA	0.176091259	0	NA	NA	NA	https://academic.oup.com/mspecies/article/doi/10.2307/3504189/2600402
Lagothrix_lagotricha	Monotocous	PluralBreeder	3.836522225	2.330332589	NA	-0.301029996	0	NA	1.920801382	2.540954809	https://link.springer.com/article/10.1007/s10764-005-6462-4
Eulemur_coronatus	Monotocous	PluralBreeder	3.288836981	1.770852012	NA	0	0.149219113	NA	1.303843775	2.209515015	https://link.springer.com/article/10.1007/BF02629647
Eulemur_macaco	Monotocous	PluralBreeder	3.368457965	1.873146151	NA	0	0.012837225	NA	1.346352975	2.579440597	https://link.springer.com/article/10.1007/BF02629647
Varecia_variegata	Polytocous	PluralBreeder	3.550316426	1.95230801	2893	0	0.346352975	NA	1.346548559	2.617000341	https://link.springer.com/article/10.1007/BF02629647
Varecia_rubra	Polytocous	PluralBreeder	3.564666064	NA	2893	0	0.477121255	NA	NA	NA	https://link.springer.com/article/10.1007/BF02629647
Ratufa_bicolor	Polytocous	SingularBreeder	3.317018101	1.886490725	NA	0.301029996	0.204119983	NA	1.552546548	2.056904851	https://zslpublications.onlinelibrary.wiley.com/doi/abs/10.1111/j.1748-1090.1975.tb01401.x
Ratufa_macroura	Polytocous	SingularBreeder	3.10720997	NA	100	0.176091259	0.522444234	NA	1.380211242	NA	https://zslpublications.onlinelibrary.wiley.com/doi/abs/10.1111/j.1748-1090.1975.tb01401.x
Glaucomys_volans	Polytocous	SingularBreeder	1.812445403	0.550228353	46.2	0.120573931	0.555094449	NA	0.950364854	2.258565453	https://academic.oup.com/mspecies/article-abstract/doi/10.2307/3504026/2600523
Thrichomys_apereoides	Polytocous	SingularBreeder	2.572290606	1.324282455	NA	0.397940009	0.495544338	NA	0.770115295	1.62324929	https://bioone.org/journals/Mammalian-Species/volume-2004/issue-741/741/Thrichomys-apereoides/10.1644/741.full
Myoprocta_acouchy	Polytocous	SingularBreeder	2.889301703	1.88536122	350	NA	0.274157849	NA	0.962842681	1.948412966	https://zslpublications.onlinelibrary.wiley.com/doi/abs/10.1111/j.1469-7998.1988.tb04990.x
Myoprocta_pratti	Polytocous	SingularBreeder	2.960946196	NA	350	NA	0.271841607	NA	NA	NA	https://zslpublications.onlinelibrary.wiley.com/doi/abs/10.1111/j.1469-7998.1988.tb04990.x
Gazella_gazella	Monotocous	PluralBreeder	4.342422681	NA	NA	0.176091259	0.113943352	NA	1.162265614	2.341038632	https://www.sciencedirect.com/science/article/pii/S0140196399905281
Spalax_microphthalmus	Polytocous	SingularBreeder	2.371067862	NA	NA	0	0.416640507	NA	NA	NA	https://www.sciencedirect.com/science/article/pii/S0376635708001587
Proechimys_semispinosus	Polytocous	SingularBreeder	2.698970004	1.361727836	NA	0.639486489	0.404833717	0.4705	0.757396029	1.541579244	https://academic.oup.com/beheco/article-abstract/17/3/410/201890
Proechimys_guairae	Polytocous	SingularBreeder	2.574031268	1.335056519	NA	0.643452677	0.450249108	NA	0.450249108	1.924279286	https://academic.oup.com/beheco/article-abstract/17/3/410/201890
Octodontomys_gliroides	Polytocous	SingularBreeder	2.198657087	1.232742063	NA	NA	0.305351369	NA	NA	1.944482672	https://www.sciencedirect.com/science/article/pii/S0140196308000281
Cavia_aperea	Polytocous	SingularBreeder	2.532754379	1.775683249	171.05	0.698970004	0.396199347	NA	0.389166084	1.556302501	https://academic.oup.com/beheco/article-abstract/17/3/410/201890
Dasyprocta_fuliginosa	Polytocous	SingularBreeder	3.544068044	NA	NA	NA	NA	NA	NA	2.334453751	https://academic.oup.com/beheco/article-abstract/12/2/227/240307
Dasyprocta_mexicana	Monotocous	SingularBreeder	3.431363764	NA	NA	NA	NA	NA	NA	2.196452542	https://academic.oup.com/beheco/article-abstract/12/2/227/240307
Dolichotis_salinicola	Monotocous	SingularBreeder	3.204119983	2.292256071	NA	NA	0.096910013	NA	NA	NA	https://academic.oup.com/beheco/article-abstract/12/2/227/240307
Cercocebus_galeritus	Monotocous	PluralBreeder	3.871959776	NA	2170	NA	0	NA	1.875350697	2.357934847	https://link.springer.com/article/10.1007/s10764-005-4366-y
Coendou_rothschildi	Monotocous	SingularBreeder	3.511381294	NA	NA	NA	0	NA	NA	NA	https://www.jstor.org/stable/2989807
Lemmus_lemmus	Polytocous	SingularBreeder	1.752509401	0.580924976	NA	0.342422681	0.781036939	NA	0.021189299	1.467015818	https://books.google.de/books?hl=de&lr=&id=AU6cAQAAQBAJ&oi=fnd&pg=PA89&dq=elton+1924+journal+of+experimental+biology&ots=QwMsLZuoew&sig=Pm5iN-KvSSxtNLdRrh06Z0J07FE&redir_esc=y#v=onepage&q=elton%201924%20journal%20of%20experimental%20biology&f=false
Epixerus_ebii	Polytocous	SingularBreeder	2.588831726	NA	NA	NA	0.301029996	NA	NA	NA	https://onlinelibrary.wiley.com/doi/abs/10.1111/j.1439-0310.1978.tb01821.x
Myosciurus_pumilio	Polytocous	SingularBreeder	1.217483944	NA	NA	NA	0.301029996	NA	NA	NA	https://onlinelibrary.wiley.com/doi/abs/10.1111/j.1439-0310.1978.tb01821.x
Funisciurus_pyrropus	Polytocous	SingularBreeder	2.434073654	NA	NA	NA	0.255272505	NA	NA	1.755874856	https://onlinelibrary.wiley.com/doi/abs/10.1111/j.1439-0310.1978.tb01821.x
Funisciurus_anerythrus	Polytocous	SingularBreeder	2.338456494	NA	NA	NA	0.301029996	NA	NA	1.77815125	https://onlinelibrary.wiley.com/doi/abs/10.1111/j.1439-0310.1978.tb01821.x
Nectomys_squamipes	Polytocous	SingularBreeder	2.462397998	NA	NA	NA	0.615950052	NA	NA	NA	https://www.jstor.org/stable/3503779
Eolagurus_luteus	Polytocous	SingularBreeder	1.414973348	NA	NA	0.544068044	0.875061263	NA	-0.013228266	NA	https://www.researchgate.net/profile/Mikhail_Potapov/publication/51389264_Monogamy_as_one_of_the_ways_of_realization_of_the_adaptive_potential_in_mammals_as_exemplified_by_the_steppe_lemming_Lagurus_lagurus_Pallas/links/0fcfd50befa591f144000000/Monogamy-as-one-of-the-ways-of-realization-of-the-adaptive-potential-in-mammals-as-exemplified-by-the-steppe-lemming-Lagurus-lagurus-Pallas.pdf
Myotis_thysanodes	Monotocous	PluralBreeder	0.86923172	0.120573931	6.32	0	0	NA	NA	2.344785123	https://academic.oup.com/mspecies/article-abstract/doi/10.2307/3503773/2600228
Dipodomys_panamintinus	Polytocous	SingularBreeder	1.858537198	0.653212514	21	0	0.544068044	NA	0.127104798	1.775610448	https://academic.oup.com/jmammal/article-abstract/59/4/657/837099
Microdipodops_megacephalus	Polytocous	SingularBreeder	1.123198075	NA	NA	NA	0.596597096	NA	NA	1.819412311	https://academic.oup.com/jmammal/article-abstract/59/4/657/837099
Odobenus_rosmarus	Monotocous	PluralBreeder	5.919731658	4.715027842	200000	-0.301029996	0.029383778	NA	1.741545517	2.681241237	https://academic.oup.com/mspecies/article/doi/10.2307/3503810/2600584
Capra_sibirica	Monotocous	PluralBreeder	5.113943352	NA	15691.695	-0.096910013	0.071882007	NA	NA	2.427486109	https://bioone.org/journals/mammalian-species/volume-2001/issue-675/1545-1410(2001)675%3C0001%3ACS%3E2.0.CO%3B2/Capra-sibirica/10.1644/1545-1410(2001)675%3C0001:CS%3E2.0.CO;2.full
Corynorhinus_townsendii	Monotocous	PluralBreeder	1.012837225	NA	NA	0	0	NA	NA	NA	https://academic.oup.com/jmammal/article-abstract/83/1/167/2372774
Myotis_lucifugus	Monotocous	PluralBreeder	1	0.292256071	6.79	0	0	0.745	0.84509804	2.587284317	https://www.jstor.org/stable/3503792
Myotis_keenii	Monotocous	PluralBreeder	0.79239169	NA	NA	0	0	NA	NA	2.271957713	https://academic.oup.com/mspecies/article-abstract/doi/10.2307/3503850/2600052
Myotis_velifer	Monotocous	PluralBreeder	1.043362278	0.491361694	8.59	0	0	NA	1.085290578	2.13225969	https://academic.oup.com/mspecies/article-abstract/doi/10.2307/3504035/2600234
Heteromys_desmarestianus	Polytocous	SingularBreeder	1.886490725	0.477121255	NA	0.698970004	0.519827994	NA	0.881384657	NA	https://academic.oup.com/jmammal/article-abstract/55/3/543/854979
Cercopithecus_mitis	Monotocous	PluralBreeder	3.865865248	2.578673586	NA	-0.301029996	0	NA	1.764848357	2.35564305	https://link.springer.com/article/10.1007/s10329-008-0098-x
Cercopithecus_albogularis	Monotocous	PluralBreeder	3.78650298	NA	NA	-0.301029996	0	NA	NA	NA	https://link.springer.com/article/10.1007/s10329-008-0098-x
Tayassu_pecari	Monotocous	PluralBreeder	4.445214876	3.088136089	NA	NA	0	0.77825	1.28171497	2.47348697	https://onlinelibrary.wiley.com/doi/abs/10.1111/j.1744-7429.1998.tb00080.x
Presbytis_potenziani	Monotocous	PluralBreeder	3.806179974	NA	NA	NA	0	NA	NA	NA	https://link.springer.com/article/10.1007/BF02735190
Pipistrellus_subflavus	Polytocous	PluralBreeder	0.857332496	-0.026872146	4.89	-0.096910013	0.301029996	0.4795	1.195899652	2.252561786	https://academic.oup.com/mspecies/article-abstract/doi/10.2307/3504021/2600579
Tamias_townsendii	Polytocous	SingularBreeder	1.931101746	0.537819095	34.99	0	0.64738297	NA	1.067814511	2.069298012	https://brill.com/view/journals/beh/112/1-2/article-p36_3.xml
Myotis_septentrionalis	Monotocous	PluralBreeder	0.77815125	NA	NA	0	0	NA	NA	NA	https://www.nrcresearchpress.com/doi/abs/10.1139/Z07-079
Cercopithecus_cephus	Monotocous	PluralBreeder	3.50861455	2.530199698	NA	-0.698970004	0	NA	1.735039705	2.334453751	https://www.jstor.org/stable/4287
Cercopithecus_nictitans	Monotocous	PluralBreeder	3.68530902	2.608526034	NA	-0.602059991	0	NA	1.386142109	2.269512944	https://www.jstor.org/stable/4287
Cercopithecus_pogonias	Monotocous	PluralBreeder	3.515455236	2.530199698	NA	-0.602059991	0	NA	1.735039705	2.209515015	https://www.jstor.org/stable/4287
Microcebus_griseorufus	Monotocous	SingularBreeder	1.838849091	NA	NA	0	0.382017043	NA	NA	NA	https://link.springer.com/article/10.1007/s10764-008-9243-z
Didelphis_aurita	Polytocous	SingularBreeder	2.929418926	NA	95.955	0.301029996	0.79239169	NA	0.753583059	1.681241237	https://www.cambridge.org/core/journals/journal-of-tropical-ecology/article/movement-patterns-of-five-species-of-small-mammals-in-a-brazilian-restinga/D89EBC4A0798054D0637DC216741738C
Metachirus_nudicaudatus	Polytocous	SingularBreeder	2.643452677	NA	NA	0.190331698	0.698970004	NA	NA	1.556302501	https://www.cambridge.org/core/journals/journal-of-tropical-ecology/article/movement-patterns-of-five-species-of-small-mammals-in-a-brazilian-restinga/D89EBC4A0798054D0637DC216741738C
Dorcatragus_megalotis	Monotocous	PluralBreeder	4.038147863	NA	NA	NA	0	NA	NA	NA	https://link.springer.com/article/10.1007/s10344-008-0177-8
Ochotona_alpina	Polytocous	SingularBreeder	1.875061263	0.897077003	NA	0.324282455	0.57863921	NA	0.155336038	NA	https://www.cambridge.org/core/journals/journal-of-zoology/article/spatial-behaviour-of-the-rockdwelling-pika-ochotona-hyperborea/35110D16D2750582B2D6F370F985A60D
Ochotona_hyperborea	Polytocous	SingularBreeder	2.130333768	NA	NA	0.312811826	0.477121255	NA	NA	2.0523091	https://www.cambridge.org/core/journals/journal-of-zoology/article/spatial-behaviour-of-the-rockdwelling-pika-ochotona-hyperborea/35110D16D2750582B2D6F370F985A60D
Orthogeomys_heterodus	Polytocous	SingularBreeder	2.788875116	NA	NA	NA	NA	NA	NA	NA	https://www.jstor.org/stable/1374383
Orthogeomys_hispidus	Polytocous	SingularBreeder	2.812913357	NA	NA	NA	0.301029996	NA	0.442479769	NA	https://www.jstor.org/stable/1374383
Orthogeomys_grandis	Polytocous	SingularBreeder	2.698961318	NA	NA	NA	NA	NA	NA	NA	https://www.jstor.org/stable/1374383
Orthogeomys_cavator	Polytocous	SingularBreeder	2.812913357	NA	NA	NA	NA	NA	NA	NA	https://www.jstor.org/stable/1374383
Nasua_nasua	Polytocous	PluralBreeder	3.67669361	2.185627136	730	0.041392685	0.592176757	NA	1.449786847	2.152899596	https://academic.oup.com/mspecies/article-abstract/doi/10.2307/3504444/2600752
Liomys_adspersus	Polytocous	SingularBreeder	1.728353782	NA	NA	0.158362492	0.556302501	0.523	0.804820679	1.255272505	https://bioone.org/journals/Mammalian-Species/volume-2004/issue-759/759/Liomys-adspersus/10.1644/759.full
Echinosorex_gymnura	Polytocous	SingularBreeder	2.878826155	NA	NA	0.301029996	0.301029996	NA	NA	NA	https://onlinelibrary.wiley.com/doi/abs/10.1111/j.1439-0310.1978.tb00245.x
Capra_nubiana	Monotocous	PluralBreeder	4.665111737	NA	15691.695	-0.096910013	0	NA	NA	2.35564305	https://onlinelibrary.wiley.com/doi/abs/10.1111/j.1439-0310.1994.tb01072.x
Sciurus_griseus	Polytocous	SingularBreeder	2.769628376	NA	NA	0.025305865	0.531478917	NA	1.024074987	2.079181246	https://wildlife.onlinelibrary.wiley.com/doi/abs/10.2193/2009-021
Pteromys_volans	Polytocous	SingularBreeder	2.144044637	NA	NA	0.271841607	0.414973348	NA	NA	1.835056102	https://academic.oup.com/jmammal/article-abstract/81/3/798/2372903
Aepyceros_melampus	Monotocous	PluralBreeder	4.672005445	3.706973676	15900	-0.022276395	0	0.827333333	1.202215776	2.415140352	https://www.sciencedirect.com/science/article/pii/S0003347205803197
Tamias_dorsalis	Polytocous	SingularBreeder	1.796088429	NA	NA	0.123851641	0.717670503	NA	NA	1.878521796	https://academic.oup.com/mspecies/article-abstract/doi/10.2307/3504238/2600667
Grampus_griseus	Monotocous	PluralBreeder	5.62838893	NA	NA	-0.380211241	0	NA	NA	2.40654018	https://www.nrcresearchpress.com/doi/abs/10.1139/Z07-138
Nasua_narica	Polytocous	PluralBreeder	3.600610288	2.146128036	NA	-0.301029996	0.613841822	NA	1.416973173	2.389697548	https://link.springer.com/article/10.1007/s00265-002-0463-5
Sminthopsis_youngsoni	Polytocous	SingularBreeder	1	NA	NA	0.041392685	0.74036269	NA	NA	1.803457116	https://onlinelibrary.wiley.com/doi/abs/10.1111/j.2006.0906-7590.04307.x
Dasyprocta_leporina	Polytocous	SingularBreeder	3.513883186	NA	NA	NA	0.190331698	NA	0.806179974	2.328990855	https://www.cambridge.org/core/journals/journal-of-tropical-ecology/article/frugivory-and-the-importance-of-seeds-in-the-diet-of-the-orangerumped-agouti-dasyprocta-leporina-in-french-guiana/6940F9C169E18D0A6A87CC381D0D13AC
Xerus_erythropus	Polytocous	SingularBreeder	2.741151599	NA	NA	NA	0.559906625	NA	0.958085849	1.990338855	https://bioone.org/journals/Mammalian-Species/volume-2004/issue-748/748/Xerus-erythropus/10.1644/748.full
Allactaga_elater	Polytocous	SingularBreeder	1.76930346	NA	NA	0.301029996	0.658011397	NA	0.672097858	1.494154594	https://academic.oup.com/jmammal/article-abstract/76/3/800/864646
Allactaga_major	Polytocous	SingularBreeder	2.544068044	NA	NA	NA	0.602059991	NA	NA	1.924279286	https://academic.oup.com/jmammal/article-abstract/76/3/800/864646
Balionycteris_maculata	Monotocous	PluralBreeder	1.159266331	NA	NA	0.176091259	0	NA	NA	NA	https://www.cambridge.org/core/journals/journal-of-tropical-ecology/article/roosting-ecology-and-social-organization-of-the-spottedwinged-fruit-bat-balionycteris-maculata-chiroptera-pteropodidae-in-a-malaysian-lowland-dipterocarp-forest/267B81580777255AB9B360FB3612E493
Jaculus_jaculus	Polytocous	SingularBreeder	1.74036269	0.301029996	20	0.176091259	0.564666064	NA	1.034227261	1.910090546	https://academic.oup.com/jmammal/article-abstract/53/3/574/897834
Jaculus_orientalis	Polytocous	SingularBreeder	2.127104798	NA	NA	NA	0.397940009	NA	NA	1.51851394	https://academic.oup.com/jmammal/article-abstract/53/3/574/897834
Nyctomys_sumichrasti	Polytocous	SingularBreeder	1.713238462	0.694605199	40	0.831549852	0.328379603	NA	NA	1.814247596	https://bioone.org/journals/Mammalian-Species/volume-2004/issue-754/754/Nyctomys-sumichrasti/10.1644/754.full
Corynorhinus_rafinesquii	Monotocous	PluralBreeder	0.961421094	NA	NA	0	0	NA	NA	NA	https://www.jstor.org/stable/2426785
Nyctimene_albiventer	Monotocous	PluralBreeder	1.476396827	NA	NA	0.301029996	-0.004364805	NA	NA	NA	https://www.journals.uchicago.edu/doi/abs/10.1086/429148
Eidolon_helvum	Monotocous	PluralBreeder	2.486076097	NA	112.53	0	0	NA	NA	2.41763774	https://www.journals.uchicago.edu/doi/abs/10.1086/429148
Rousettus_aegyptiacus	Monotocous	PluralBreeder	2.127104798	NA	73.8	0.301029996	0.01494035	NA	NA	NA	https://www.journals.uchicago.edu/doi/abs/10.1086/429148
Epomops_buettikoferi	Monotocous	PluralBreeder	2.132483825	NA	47.26	0.301029996	-0.008773924	NA	NA	NA	https://www.journals.uchicago.edu/doi/abs/10.1086/429148
Epomops_franqueti	Monotocous	PluralBreeder	2.075510465	NA	70	0.301029996	0	NA	NA	NA	https://www.journals.uchicago.edu/doi/abs/10.1086/429148
Eonycteris_spelaea	Monotocous	PluralBreeder	1.741545517	NA	NA	0.301029996	0	NA	NA	NA	https://www.journals.uchicago.edu/doi/abs/10.1086/429148
Pteropus_hypomelanus	Monotocous	PluralBreeder	2.653212514	NA	NA	0	0	NA	NA	2.386677284	https://www.journals.uchicago.edu/doi/abs/10.1086/429148
Pteropus_alecto	Monotocous	PluralBreeder	2.827433895	NA	NA	0	0.079181246	NA	NA	2.373647472	https://www.journals.uchicago.edu/doi/abs/10.1086/429148
Pteropus_poliocephalus	Monotocous	PluralBreeder	2.829303773	NA	NA	0	0	NA	1.255272505	2.452093249	https://www.journals.uchicago.edu/doi/abs/10.1086/429148
Pteropus_rodricensis	Monotocous	PluralBreeder	2.544068044	NA	NA	0	0	NA	NA	2.526339277	https://www.journals.uchicago.edu/doi/abs/10.1086/429148
Pteropus_giganteus	Monotocous	PluralBreeder	3.070037867	NA	NA	0	0	NA	1.085290578	2.681241237	https://www.journals.uchicago.edu/doi/abs/10.1086/429148
Pteropus_scapulatus	Monotocous	PluralBreeder	2.477121255	NA	NA	NA	0	NA	1.255272505	2.277838333	https://www.journals.uchicago.edu/doi/abs/10.1086/429148
Rhynchonycteris_naso	Monotocous	PluralBreeder	0.617000341	NA	NA	0.301029996	-0.004364805	NA	NA	NA	https://www.journals.uchicago.edu/doi/abs/10.1086/429148
Balantiopteryx_plicata	Monotocous	PluralBreeder	0.81756537	NA	NA	0	-0.004364805	NA	NA	NA	https://www.journals.uchicago.edu/doi/abs/10.1086/429148
Peropteryx_kappleri	Monotocous	PluralBreeder	0.99343623	NA	6.74	0.178976947	0	NA	NA	NA	https://www.journals.uchicago.edu/doi/abs/10.1086/429148
Nycteris_grandis	Monotocous	PluralBreeder	1.475671188	NA	NA	0.301029996	0	NA	NA	NA	https://www.journals.uchicago.edu/doi/abs/10.1086/429148
Macrotus_waterhousii	Monotocous	PluralBreeder	1.20776897	NA	NA	NA	0	NA	NA	NA	https://www.journals.uchicago.edu/doi/abs/10.1086/429148
Ectophylla_alba	Monotocous	PluralBreeder	0.744292983	NA	NA	0.301029996	-0.002176919	NA	NA	NA	https://www.journals.uchicago.edu/doi/abs/10.1086/429148
Uroderma_bilobatum	Monotocous	PluralBreeder	1.210586025	NA	8.14	0.301029996	0	NA	NA	NA	https://www.journals.uchicago.edu/doi/abs/10.1086/429148
Miniopterus_australis	Monotocous	PluralBreeder	0.86923172	NA	NA	0	-0.002176919	NA	NA	NA	https://www.journals.uchicago.edu/doi/abs/10.1086/429148
Tylonycteris_pachypus	Polytocous	PluralBreeder	0.612783857	NA	2.93	0	0.283301229	NA	NA	NA	https://www.journals.uchicago.edu/doi/abs/10.1086/429148
Nyctophilus_geoffroyi	Monotocous	PluralBreeder	0.903089987	NA	NA	NA	NA	NA	NA	NA	https://www.journals.uchicago.edu/doi/abs/10.1086/429148
Pipistrellus_nathusii	Polytocous	PluralBreeder	0.937016108	NA	NA	0	0.301029996	NA	NA	2.120573931	https://www.journals.uchicago.edu/doi/abs/10.1086/429148
Pipistrellus_pipistrellus	Monotocous	PluralBreeder	0.788875116	0.100370545	3.89	-0.096910013	0.096910013	0.7715	1.296006669	2.178343739	https://www.journals.uchicago.edu/doi/abs/10.1086/429148
Kerivoula_lanosa	Monotocous	PluralBreeder	0.823474229	NA	NA	NA	0	NA	NA	NA	https://www.journals.uchicago.edu/doi/abs/10.1086/429148
Kerivoula_picta	Monotocous	PluralBreeder	0.653212514	NA	NA	NA	0	NA	NA	NA	https://www.journals.uchicago.edu/doi/abs/10.1086/429148
Myotis_nattereri	Monotocous	PluralBreeder	0.86332286	NA	NA	0	0	NA	NA	2.324940602	https://www.journals.uchicago.edu/doi/abs/10.1086/429148
Nycteris_hispida	Monotocous	SingularBreeder	0.902002891	NA	NA	0.176091259	-0.002176919	NA	NA	NA	https://www.journals.uchicago.edu/doi/abs/10.1086/429148
Hipposideros_galeritus	Monotocous	SingularBreeder	0.970114322	NA	NA	0	-0.004364805	NA	NA	NA	https://www.journals.uchicago.edu/doi/abs/10.1086/429148
Chrotopterus_auritus	Monotocous	SingularBreeder	1.926239521	NA	NA	0	-0.002176919	NA	NA	NA	https://www.journals.uchicago.edu/doi/abs/10.1086/429148
Myodes_rufocanus	Polytocous	SingularBreeder	1.505149978	-0.124938737	10	0.382017043	0.64443859	NA	0.311753861	NA	https://academic.oup.com/jmammal/article-abstract/89/2/388/929479
Urotrichus_talpoides	Polytocous	SingularBreeder	1.290034611	NA	NA	0.176091259	0.547774705	NA	1.079181246	NA	https://www.jstage.jst.go.jp/article/jmammsocjapan/18/2/18_2_87/_article/-char/ja/
Antilope_cervicapra	Monotocous	PluralBreeder	4.574031268	3.58500928	NA	0.278753601	0	NA	1.251151343	2.432809005	https://link.springer.com/article/10.1007/s00265-004-0844-z
Chionomys_gud	Polytocous	SingularBreeder	NA	NA	NA	0.397940009	0.765668555	NA	NA	NA	http://www.mountainecology.org/index.php/me/article/viewFile/25/20
Chionomys_roberti	Polytocous	SingularBreeder	NA	NA	NA	NA	0.28780173	NA	NA	NA	http://www.mountainecology.org/index.php/me/article/viewFile/25/20
Lagenodelphis_hosei	Monotocous	PluralBreeder	5.214843848	NA	NA	-0.301029996	0	NA	1.942504106	2.283301229	https://academic.oup.com/mspecies/article-abstract/doi/10.2307/3504207/2600383
Peromyscus_crinitus	Polytocous	SingularBreeder	1.220369633	0.342422681	14.09	0.315970346	0.481442629	NA	0.494154594	1.664641976	https://academic.oup.com/mspecies/article-abstract/doi/10.2307/3503915/2600607
Neotoma_stephensi	Polytocous	SingularBreeder	2.16879202	1.025305865	34.99	0.29666519	0.30103	NA	0.992553518	NA	https://academic.oup.com/mspecies/article/doi/10.2307/3504134/2600320
Dasyurus_viverrinus	Polytocous	SingularBreeder	3.037426498	-1.698970004	501.415	0	0.77815125	NA	1.048053173	1.911690159	https://www.researchgate.net/profile/Robert_Rose11/publication/316143467_Dasyurus_viverrinus/links/5b8d53e2a6fdcc1ddd0890ea/Dasyurus-viverrinus.pdf
Perognathus_amplus	Polytocous	SingularBreeder	1.054995862	NA	NA	NA	NA	NA	NA	1.983490972	https://www.jstor.org/stable/3565621
Perognathus_fasciatus	Polytocous	SingularBreeder	1.0523091	NA	NA	0	0.653212514	NA	NA	1.687528961	https://www.jstor.org/stable/1380964
Perognathus_flavescens	Polytocous	SingularBreeder	0.969881644	NA	NA	0.176091259	0.669316881	NA	0.771587481	1.895974732	https://www.jstor.org/stable/1380964
Perognathus_flavus	Polytocous	SingularBreeder	0.888740961	NA	NA	0.120573931	0.617000341	NA	NA	1.895974732	https://www.jstor.org/stable/1380964
Perognathus_inornatus	Polytocous	SingularBreeder	0.958085849	NA	4	0.301029996	0.684845362	NA	NA	1.687528961	https://www.jstor.org/stable/1380964
Perognathus_longimembris	Polytocous	SingularBreeder	0.929418926	-0.004364805	4	0.11058971	0.621176282	NA	0.698970004	2.000954398	https://link.springer.com/article/10.1023/A:1024768831808
Perognathus_merriami	Polytocous	SingularBreeder	0.903089987	NA	NA	0.301029996	0.653212514	NA	NA	1.861534411	https://www.jstor.org/stable/1380964
Perognathus_parvus	Polytocous	SingularBreeder	1.323664536	0.176091259	NA	0.204119983	0.680335513	NA	0.519827994	1.745621221	https://www.jstor.org/stable/1380964
Dipodomys_compactus	Polytocous	SingularBreeder	1.69019608	NA	NA	0.301029996	0.477121255	NA	NA	2.076640444	https://digital.library.txstate.edu/handle/10877/2497
Dipodomys_venustus	Polytocous	SingularBreeder	1.916453949	NA	NA	0.176091259	0.477121255	NA	NA	1.775610448	https://www.jstor.org/stable/1380964
Dipodomys_californicus	Polytocous	SingularBreeder	1.897517129	NA	28.1	0.301029996	0.419955749	NA	NA	1.775610448	https://www.jstor.org/stable/1380964
Dipodomys_nitratoides	Polytocous	SingularBreeder	1.583538819	0.507855872	17.6	0.212187604	0.359835482	NA	0.465382851	1.775610448	https://www.jstor.org/stable/3504113
Dipodomys_nelsoni	Polytocous	SingularBreeder	1.944137073	NA	NA	NA	0.28780173	NA	NA	NA	https://www.jstor.org/stable/1380964
Microdipodops_pallidus	Polytocous	SingularBreeder	1.139249218	0	NA	NA	0.591064607	NA	NA	NA	https://link.springer.com/article/10.1007/BF00545238
Dasyurus_maculatus	Polytocous	SingularBreeder	3.74036269	NA	664	0	0.477121255	NA	1.05422991	1.911690159	https://www.researchgate.net/profile/Robert_Rose11/publication/316142574_Dasyurus_maculatus/links/5b8d53ee299bf114b7eef7a9/Dasyurus-maculatus.pdf
Caluromys_philander	Polytocous	SingularBreeder	2.544068044	-0.698970004	56.065	0.301029996	0.653212514	NA	1.005609445	2.028571253	https://academic.oup.com/jmammal/article-abstract/78/1/251/872238
Anomalurus_derbianus	Polytocous	SingularBreeder	2.886490725	NA	NA	0.301029996	0.301029996	NA	NA	NA	https://www.degruyter.com/view/j/mamm.1998.62.issue-1/mamm.1998.62.1.9/mamm.1998.62.1.9.xml
Idiurus_macrotis	Monotocous	SingularBreeder	1.435047641	NA	NA	NA	-0.013228266	NA	NA	NA	https://www.degruyter.com/view/j/mamm.1998.62.issue-1/mamm.1998.62.1.9/mamm.1998.62.1.9.xml
Muscardinus_avellanarius	Polytocous	SingularBreeder	1.455453969	-0.096910013	NA	0.176091259	0.624282096	NA	1.14082218	1.842234686	https://www.sciencedirect.com/science/article/pii/S1616504705000285
Cryptoprocta_ferox	Polytocous	SingularBreeder	3.977723605	2	5251.93	0	0.477121255	NA	1.694780636	2.412628521	https://www.jstor.org/stable/3503919
Sus_scrofa	Polytocous	PluralBreeder	5.048830087	2.96785674	6469.99	0.086359831	0.779596491	0.491	1.164352856	2.442824559	https://www.nrcresearchpress.com/doi/abs/10.1139/z05-019
Scalopus_aquaticus	Polytocous	SingularBreeder	1.950364854	0.72916479	NA	0	0.527629901	NA	1.030194785	1.556302501	https://bioone.org/journals/Northeastern-Naturalist/volume-15/issue-2/1092-6194(2008)15[303:PSASIE]2.0.CO;2/Pelage-Spotting-and-Staining-in-Eastern-Moles-span-classgenus-speciesScalopus/10.1656/1092-6194(2008)15[303:PSASIE]2.0.CO;2.short
Trachypithecus_auratus	Monotocous	PluralBreeder	3.987648392	NA	NA	NA	NA	NA	NA	2.571941635	https://www.google.com/books?hl=de&lr=&id=dcD5HgBMgA0C&oi=fnd&pg=PA158&dq=Convergence+and+divergence+in+primate+social+systems.+In:+Fleagle,+J.+G.%3B+Janson,+C.+%26+Reed,+K.+(Ed.),+Primate+communities.,+Cambridge+University+Press&ots=fZ2xyE0VE9&sig=PEXz2b6g0E9rgSYVLIV__5Y6_BA
Trachypithecus_cristatus	Monotocous	PluralBreeder	3.80471856	NA	NA	-0.301029996	0	NA	1.684396478	2.229937686	https://www.google.com/books?hl=de&lr=&id=dcD5HgBMgA0C&oi=fnd&pg=PA158&dq=Convergence+and+divergence+in+primate+social+systems.+In:+Fleagle,+J.+G.%3B+Janson,+C.+%26+Reed,+K.+(Ed.),+Primate+communities.,+Cambridge+University+Press&ots=fZ2xyE0VE9&sig=PEXz2b6g0E9rgSYVLIV__5Y6_BA
Trachypithecus_francoisi	Monotocous	PluralBreeder	3.864807629	2.6599162	NA	NA	NA	NA	1.684216795	2.198106999	https://www.google.com/books?hl=de&lr=&id=dcD5HgBMgA0C&oi=fnd&pg=PA158&dq=Convergence+and+divergence+in+primate+social+systems.+In:+Fleagle,+J.+G.%3B+Janson,+C.+%26+Reed,+K.+(Ed.),+Primate+communities.,+Cambridge+University+Press&ots=fZ2xyE0VE9&sig=PEXz2b6g0E9rgSYVLIV__5Y6_BA
Trachypithecus_geei	Monotocous	PluralBreeder	3.908485019	NA	NA	NA	0	NA	NA	NA	https://onlinelibrary.wiley.com/doi/abs/10.1002/ajp.1035
Trachypithecus_obscurus	Monotocous	PluralBreeder	3.82949675	2.518290155	NA	-0.301029996	0	NA	1.684396478	2.308350949	https://www.google.com/books?hl=de&lr=&id=dcD5HgBMgA0C&oi=fnd&pg=PA158&dq=Convergence+and+divergence+in+primate+social+systems.+In:+Fleagle,+J.+G.%3B+Janson,+C.+%26+Reed,+K.+(Ed.),+Primate+communities.,+Cambridge+University+Press&ots=fZ2xyE0VE9&sig=PEXz2b6g0E9rgSYVLIV__5Y6_BA
Trachypithecus_phayrei	Monotocous	PluralBreeder	3.924279286	NA	NA	-0.096910013	0	NA	NA	2.229937686	https://www.google.com/books?hl=de&lr=&id=dcD5HgBMgA0C&oi=fnd&pg=PA158&dq=Convergence+and+divergence+in+primate+social+systems.+In:+Fleagle,+J.+G.%3B+Janson,+C.+%26+Reed,+K.+(Ed.),+Primate+communities.,+Cambridge+University+Press&ots=fZ2xyE0VE9&sig=PEXz2b6g0E9rgSYVLIV__5Y6_BA
Trachypithecus_johnii	Monotocous	PluralBreeder	4.079181246	NA	NA	NA	0	NA	NA	2.309630167	https://www.google.com/books?hl=de&lr=&id=dcD5HgBMgA0C&oi=fnd&pg=PA158&dq=Convergence+and+divergence+in+primate+social+systems.+In:+Fleagle,+J.+G.%3B+Janson,+C.+%26+Reed,+K.+(Ed.),+Primate+communities.,+Cambridge+University+Press&ots=fZ2xyE0VE9&sig=PEXz2b6g0E9rgSYVLIV__5Y6_BA
Trachypithecus_vetulus	Monotocous	PluralBreeder	3.850142431	2.635815373	1100	-0.408935393	0	NA	1.626340367	2.194791758	https://www.google.com/books?hl=de&lr=&id=dcD5HgBMgA0C&oi=fnd&pg=PA158&dq=Convergence+and+divergence+in+primate+social+systems.+In:+Fleagle,+J.+G.%3B+Janson,+C.+%26+Reed,+K.+(Ed.),+Primate+communities.,+Cambridge+University+Press&ots=fZ2xyE0VE9&sig=PEXz2b6g0E9rgSYVLIV__5Y6_BA
Pygathrix_nemaeus	Monotocous	PluralBreeder	3.954965731	2.631697372	NA	0.002166062	0	NA	1.386142109	2.193124598	https://www.google.com/books?hl=de&lr=&id=dcD5HgBMgA0C&oi=fnd&pg=PA158&dq=Convergence+and+divergence+in+primate+social+systems.+In:+Fleagle,+J.+G.%3B+Janson,+C.+%26+Reed,+K.+(Ed.),+Primate+communities.,+Cambridge+University+Press&ots=fZ2xyE0VE9&sig=PEXz2b6g0E9rgSYVLIV__5Y6_BA
Pygathrix_nigripes	Monotocous	PluralBreeder	4.004500215	NA	NA	0.002166062	0	NA	NA	NA	https://www.google.com/books?hl=de&lr=&id=dcD5HgBMgA0C&oi=fnd&pg=PA158&dq=Convergence+and+divergence+in+primate+social+systems.+In:+Fleagle,+J.+G.%3B+Janson,+C.+%26+Reed,+K.+(Ed.),+Primate+communities.,+Cambridge+University+Press&ots=fZ2xyE0VE9&sig=PEXz2b6g0E9rgSYVLIV__5Y6_BA
Petaurista_leucogenys	Polytocous	SingularBreeder	2.916453949	0.698970004	NA	0.301029996	0.204119983	NA	NA	2.061452479	https://www.jstage.jst.go.jp/article/mammalstudy/22/1+2/22_1+2_81/_article/-char/ja/
Tamias_sibiricus	Polytocous	SingularBreeder	1.929418926	0.602059991	NA	0.049218023	0.683947131	NA	1.063708559	1.760422483	https://www.jstage.jst.go.jp/article/mammalianscience/39/1/39_1_185/_article/-char/en
Irenomys_tarsalis	Polytocous	SingularBreeder	1.6349808	NA	NA	NA	0.58546073	NA	NA	NA	https://academic.oup.com/mspecies/article-abstract/doi/10.2307/3504106/2600376
Myotis_bechsteinii	Monotocous	PluralBreeder	1.021189299	NA	NA	0	0	NA	NA	2.380211242	https://link.springer.com/article/10.1007/s00265-002-0499-6
Peromyscus_melanophrys	Polytocous	SingularBreeder	1.602059991	NA	NA	NA	0.469822016	NA	NA	NA	https://books.google.de/books?hl=de&lr=&id=doIrEaTcY1oC&oi=fnd&pg=PA1&dq=dvances+in+the+study+of+Peromyscus+(Rodentia).+Texas+&ots=bF8trVWcwn&sig=S9DL9kNSAfecu7GAo0ZLCQyWAA8&redir_esc=y#v=onepage&q=dvances%20in%20the%20study%20of%20Peromyscus%20(Rodentia).%20Texas&f=false
Peromyscus_mexicanus	Polytocous	SingularBreeder	1.781755375	0.643452677	NA	0.86923172	0.356025857	NA	NA	NA	https://books.google.de/books?hl=de&lr=&id=doIrEaTcY1oC&oi=fnd&pg=PA1&dq=dvances+in+the+study+of+Peromyscus+(Rodentia).+Texas+&ots=bF8trVWcwn&sig=S9DL9kNSAfecu7GAo0ZLCQyWAA8&redir_esc=y#v=onepage&q=dvances%20in%20the%20study%20of%20Peromyscus%20(Rodentia).%20Texas&f=false
Peromyscus_polionotus	Polytocous	SingularBreeder	1.135768515	0.255272505	6.72	0.431363764	0.527629901	NA	-0.017728767	1.51851394	https://books.google.de/books?hl=de&lr=&id=doIrEaTcY1oC&oi=fnd&pg=PA1&dq=dvances+in+the+study+of+Peromyscus+(Rodentia).+Texas+&ots=bF8trVWcwn&sig=S9DL9kNSAfecu7GAo0ZLCQyWAA8&redir_esc=y#v=onepage&q=dvances%20in%20the%20study%20of%20Peromyscus%20(Rodentia).%20Texas&f=false
Peromyscus_yucatanicus	Polytocous	SingularBreeder	1.419955749	0.397940009	13.1	0.758533422	0.544068044	NA	NA	NA	https://books.google.de/books?hl=de&lr=&id=doIrEaTcY1oC&oi=fnd&pg=PA1&dq=dvances+in+the+study+of+Peromyscus+(Rodentia).+Texas+&ots=bF8trVWcwn&sig=S9DL9kNSAfecu7GAo0ZLCQyWAA8&redir_esc=y#v=onepage&q=dvances%20in%20the%20study%20of%20Peromyscus%20(Rodentia).%20Texas&f=false
Graphiurus_murinus	Polytocous	SingularBreeder	1.380211242	0.544068044	NA	0.301029996	0.477121255	NA	NA	1.880241776	https://www.journals.uchicago.edu/doi/abs/10.1086/409721
Elephantulus_rufescens	Monotocous	SingularBreeder	1.763427994	1.028164419	28.995	0.718501689	0.08278537	NA	0.307496038	1.921166051	https://www.jstor.org/stable/3503972
Sciurus_carolinensis	Polytocous	SingularBreeder	2.729707319	1.192567453	200	0.247973266	0.537819095	0.5875	1.029383778	2.453471234	https://academic.oup.com/mspecies/article-abstract/doi/10.2307/3504224/2600709
Sciurus_niger	Polytocous	SingularBreeder	2.903757202	1.182414652	NA	0.209515015	0.462397998	NA	1.071513805	2.09649289	https://academic.oup.com/mspecies/article-abstract/doi/10.2307/3504224/2600709
Cystophora_cristata	Monotocous	PluralBreeder	5.489255168	4.187207295	44038.545	0	0	NA	1.558588583	2.62324929	https://academic.oup.com/mspecies/article-abstract/doi/10.2307/3503888/2600590
Nyctalus_noctula	Monotocous	PluralBreeder	1.445292769	0.729974286	20.21	0	0.130333769	NA	0.583198774	2.08170727	https://onlinelibrary.wiley.com/doi/abs/10.1111/j.1439-0310.1993.tb00981.x
Pteropus_vampyrus	Monotocous	PluralBreeder	2.940516485	NA	NA	0	0	NA	NA	2.399327532	https://bioone.org/journals/Mammalian-Species/volume-2/issue-642/1545-1410(2000)642%3C0001:PV%3E2.0.CO;2/Pteropus-vampyrus/10.1644/1545-1410(2000)642%3C0001:PV%3E2.0.CO;2.full
Lasionycteris_noctivagans	Polytocous	PluralBreeder	1.021189299	0.222716471	10.1	0	0.301029996	NA	0.705007959	2.161517733	https://academic.oup.com/mspecies/article-abstract/doi/10.2307/3504029/2600245
Lasiurus_ega	Monotocous	PluralBreeder	1.079181246	NA	NA	0	0	NA	NA	NA	https://academic.oup.com/mspecies/article-abstract/doi/10.2307/3504278/2600398
Ctenomys_haigi	Polytocous	SingularBreeder	2.214843848	NA	NA	NA	0.414973348	NA	NA	NA	https://www.google.com/books?hl=de&lr=&id=o4CB89wYLeMC&oi=fnd&pg=PA403&dq=lacey+ebensperger+rodent+societies&ots=yccPe7kNVq&sig=NNIjOWo0Ejy5bBrfa8opEw4msn4
Ctenomys_opimus	Polytocous	SingularBreeder	2.602059991	NA	NA	0	0.301029996	NA	NA	NA	https://watermark.silverchair.com/79-3-986.pdf?token=AQECAHi208BE49Ooan9kkhW_Ercy7Dm3ZL_9Cf3qfKAc485ysgAAAngwggJ0BgkqhkiG9w0BBwagggJlMIICYQIBADCCAloGCSqGSIb3DQEHATAeBglghkgBZQMEAS4wEQQMXgB1jFR71mzEJfOnAgEQgIICK0aXmg2co1GYk4jBW_Npk5ySb6gjol5jHwCHXjKFFBExZRxP1QIobMnoKQieZfs5ed_kFzlABQutvtva8xbi1GHInnWCZ6asBouH75vWgi-XeevuEkkKJ6qVxaJ774YHhbJCVpj0gdPCrj4wIxoL67owpuVSB-C47Q8r-Nc-wb-LTcs1xC3IHgrUE4WaEU…
Ctenomys_mendocinus	Polytocous	SingularBreeder	2.251492215	NA	NA	NA	NA	NA	NA	NA	https://watermark.silverchair.com/79-3-986.pdf?token=AQECAHi208BE49Ooan9kkhW_Ercy7Dm3ZL_9Cf3qfKAc485ysgAAAngwggJ0BgkqhkiG9w0BBwagggJlMIICYQIBADCCAloGCSqGSIb3DQEHATAeBglghkgBZQMEAS4wEQQMXgB1jFR71mzEJfOnAgEQgIICK0aXmg2co1GYk4jBW_Npk5ySb6gjol5jHwCHXjKFFBExZRxP1QIobMnoKQieZfs5ed_kFzlABQutvtva8xbi1GHInnWCZ6asBouH75vWgi-XeevuEkkKJ6qVxaJ774YHhbJCVpj0gdPCrj4wIxoL67owpuVSB-C47Q8r-Nc-wb-LTcs1xC3IHgrUE4WaEU…
Ctenomys_fochi	Polytocous	SingularBreeder	2.251492215	NA	NA	NA	NA	NA	NA	NA	https://www.google.com/books?hl=de&lr=&id=o4CB89wYLeMC&oi=fnd&pg=PA403&dq=lacey+ebensperger+rodent+societies&ots=yccPe7kNVq&sig=NNIjOWo0Ejy5bBrfa8opEw4msn4
Ctenomys_pearsoni	Polytocous	SingularBreeder	2.326335861	NA	NA	NA	NA	NA	NA	NA	https://www.google.com/books?hl=de&lr=&id=o4CB89wYLeMC&oi=fnd&pg=PA403&dq=lacey+ebensperger+rodent+societies&ots=yccPe7kNVq&sig=NNIjOWo0Ejy5bBrfa8opEw4msn4
Ctenomys_torquatus	Polytocous	SingularBreeder	2.439332694	NA	NA	NA	0.397940009	NA	NA	NA	https://www.google.com/books?hl=de&lr=&id=o4CB89wYLeMC&oi=fnd&pg=PA403&dq=lacey+ebensperger+rodent+societies&ots=yccPe7kNVq&sig=NNIjOWo0Ejy5bBrfa8opEw4msn4
Ctenomys_tuconax	Polytocous	SingularBreeder	2.396181905	NA	NA	NA	NA	NA	NA	NA	https://www.google.com/books?hl=de&lr=&id=o4CB89wYLeMC&oi=fnd&pg=PA403&dq=lacey+ebensperger+rodent+societies&ots=yccPe7kNVq&sig=NNIjOWo0Ejy5bBrfa8opEw4msn4
Ctenomys_talarum	Polytocous	SingularBreeder	2	0.903089987	NA	0.243038049	0.615950052	NA	0.907948522	NA	https://www.google.com/books?hl=de&lr=&id=o4CB89wYLeMC&oi=fnd&pg=PA403&dq=lacey+ebensperger+rodent+societies&ots=yccPe7kNVq&sig=NNIjOWo0Ejy5bBrfa8opEw4msn4
Ctenomys_tucumanus	Polytocous	SingularBreeder	2.296050602	NA	NA	NA	NA	NA	NA	NA	https://www.google.com/books?hl=de&lr=&id=o4CB89wYLeMC&oi=fnd&pg=PA403&dq=lacey+ebensperger+rodent+societies&ots=yccPe7kNVq&sig=NNIjOWo0Ejy5bBrfa8opEw4msn4
Ctenomys_occultus	Polytocous	SingularBreeder	2.215426048	NA	NA	NA	NA	NA	NA	NA	https://www.google.com/books?hl=de&lr=&id=o4CB89wYLeMC&oi=fnd&pg=PA403&dq=lacey+ebensperger+rodent+societies&ots=yccPe7kNVq&sig=NNIjOWo0Ejy5bBrfa8opEw4msn4
Ctenomys_perrensi	Polytocous	SingularBreeder	2.602059991	NA	NA	NA	NA	NA	NA	NA	https://www.google.com/books?hl=de&lr=&id=o4CB89wYLeMC&oi=fnd&pg=PA403&dq=lacey+ebensperger+rodent+societies&ots=yccPe7kNVq&sig=NNIjOWo0Ejy5bBrfa8opEw4msn4
Ctenomys_maulinus	Polytocous	SingularBreeder	2.251492215	NA	NA	NA	0.414973348	NA	NA	NA	https://watermark.silverchair.com/79-3-986.pdf?token=AQECAHi208BE49Ooan9kkhW_Ercy7Dm3ZL_9Cf3qfKAc485ysgAAAngwggJ0BgkqhkiG9w0BBwagggJlMIICYQIBADCCAloGCSqGSIb3DQEHATAeBglghkgBZQMEAS4wEQQMXgB1jFR71mzEJfOnAgEQgIICK0aXmg2co1GYk4jBW_Npk5ySb6gjol5jHwCHXjKFFBExZRxP1QIobMnoKQieZfs5ed_kFzlABQutvtva8xbi1GHInnWCZ6asBouH75vWgi-XeevuEkkKJ6qVxaJ774YHhbJCVpj0gdPCrj4wIxoL67owpuVSB-C47Q8r-Nc-wb-LTcs1xC3IHgrUE4WaEU…
Ctenomys_australis	Polytocous	SingularBreeder	2.531478917	NA	NA	NA	NA	NA	NA	NA	https://watermark.silverchair.com/79-3-986.pdf?token=AQECAHi208BE49Ooan9kkhW_Ercy7Dm3ZL_9Cf3qfKAc485ysgAAAngwggJ0BgkqhkiG9w0BBwagggJlMIICYQIBADCCAloGCSqGSIb3DQEHATAeBglghkgBZQMEAS4wEQQMXgB1jFR71mzEJfOnAgEQgIICK0aXmg2co1GYk4jBW_Npk5ySb6gjol5jHwCHXjKFFBExZRxP1QIobMnoKQieZfs5ed_kFzlABQutvtva8xbi1GHInnWCZ6asBouH75vWgi-XeevuEkkKJ6qVxaJ774YHhbJCVpj0gdPCrj4wIxoL67owpuVSB-C47Q8r-Nc-wb-LTcs1xC3IHgrUE4WaEU…
Ctenomys_fulvus	Polytocous	SingularBreeder	2.462308135	NA	NA	NA	NA	NA	NA	NA	https://www.google.com/books?hl=de&lr=&id=o4CB89wYLeMC&oi=fnd&pg=PA403&dq=lacey+ebensperger+rodent+societies&ots=yccPe7kNVq&sig=NNIjOWo0Ejy5bBrfa8opEw4msn4
Ctenomys_minutus	Polytocous	SingularBreeder	1.963787827	NA	NA	NA	NA	NA	NA	NA	https://www.google.com/books?hl=de&lr=&id=o4CB89wYLeMC&oi=fnd&pg=PA403&dq=lacey+ebensperger+rodent+societies&ots=yccPe7kNVq&sig=NNIjOWo0Ejy5bBrfa8opEw4msn4
Pappogeomys_bulleri	Polytocous	SingularBreeder	2.176091259	NA	NA	NA	0.301029996	NA	NA	NA	https://www.google.com/books?hl=de&lr=&id=sxmPxO7rWscC&oi=fnd&pg=PA257&dq=Lacey,+E.+A.+(2000).+Spatial+and+social+systems+of+subterranean+rodents.+In:+Lacey,+E.+A.%3B+Patton,+J.+&ots=2n_cDYR2CR&sig=Qt7_iYUQH4CdSjVlsoFeHzCAd_8
Orthogeomys_cherriei	Polytocous	SingularBreeder	2.352182518	NA	NA	0.301029996	0.397940009	NA	NA	NA	https://www.google.com/books?hl=de&lr=&id=sxmPxO7rWscC&oi=fnd&pg=PA257&dq=Lacey,+E.+A.+(2000).+Spatial+and+social+systems+of+subterranean+rodents.+In:+Lacey,+E.+A.%3B+Patton,+J.+&ots=2n_cDYR2CR&sig=Qt7_iYUQH4CdSjVlsoFeHzCAd_8
Rhizomys_sumatrensis	Polytocous	SingularBreeder	3.477121255	NA	NA	NA	0.602059991	NA	NA	NA	https://www.google.com/books?hl=de&lr=&id=sxmPxO7rWscC&oi=fnd&pg=PA257&dq=Lacey,+E.+A.+(2000).+Spatial+and+social+systems+of+subterranean+rodents.+In:+Lacey,+E.+A.%3B+Patton,+J.+&ots=2n_cDYR2CR&sig=Qt7_iYUQH4CdSjVlsoFeHzCAd_8
Peromyscus_leucopus	Polytocous	SingularBreeder	1.348888723	0.276461804	9.095	0.583198774	0.663700925	NA	0.359835482	1.675778342	https://academic.oup.com/mspecies/article-abstract/doi/10.2307/3504127/2600722
Calomys_laucha	Polytocous	SingularBreeder	1.531478917	NA	NA	NA	0.667452953	NA	NA	NA	https://www.degruyter.com/view/j/mamm.1999.63.issue-1/mamm.1999.63.1.11/mamm.1999.63.1.11.xml
Calomys_musculinus	Polytocous	SingularBreeder	1.245512668	NA	NA	NA	0.73239376	NA	0.382017043	NA	https://www.degruyter.com/view/j/mamm.1999.63.issue-1/mamm.1999.63.1.11/mamm.1999.63.1.11.xml
Cheirogaleus_major	Polytocous	SingularBreeder	2.596157081	1.256958153	NA	NA	0.348304863	NA	0.783903579	2.12515583	https://link.springer.com/article/10.1007/s10764-007-9138-4
Cheirogaleus_adipicaudatus	Polytocous	SingularBreeder	2.531478917	NA	NA	0	0.352182518	NA	NA	NA	https://link.springer.com/article/10.1007/s10764-007-9138-4
Cheirogaleus_crossleyi	Polytocous	SingularBreeder	2.623363019	NA	NA	NA	0.353146546	NA	NA	NA	https://link.springer.com/article/10.1007/s10764-007-9138-4
Cheirogaleus_medius	Polytocous	SingularBreeder	2.439806211	1.212986185	NA	0	0.365487985	NA	1.112939976	2.405175546	https://link.springer.com/article/10.1007/s10764-007-9138-4
Hypsignathus_monstrosus	Monotocous	PluralBreeder	2.51851394	NA	163.92	0.301029996	0.113943352	NA	0.77815125	NA	https://academic.oup.com/mspecies/article-abstract/doi/10.2307/3504110/2600338
Dipodomys_ordii	Polytocous	SingularBreeder	1.749504424	NA	NA	0.301029996	0.514547753	NA	0.447158031	2.074450719	https://www.jstor.org/stable/3670795
Loxodonta_africana	Monotocous	PluralBreeder	6.618414215	4.995662611	600000	-0.677780705	0.004321374	0.866	2.148355826	2.908485019	https://academic.oup.com/mspecies/article-abstract/doi/10.2307/3503889/2600894
Loxodonta_cyclotis	Monotocous	PluralBreeder	6.665580991	NA	600000	-0.677780705	0	NA	NA	NA	https://academic.oup.com/mspecies/article-abstract/doi/10.2307/3503889/2600894
Gazella_dorcas	Monotocous	PluralBreeder	4.197073702	3.176273624	5505	0	0.037426498	NA	1.367355921	2.152899596	https://www.sciencedirect.com/science/article/pii/S0140196383710165
Macroscelides_proboscideus	Polytocous	SingularBreeder	1.602059991	0.84509804	NA	NA	0.301029996	NA	0.164352856	1.717670503	https://link.springer.com/article/10.1007/BF00173896
Ototylomys_phyllotis	Polytocous	SingularBreeder	2.004321374	1.008600172	NA	NA	0.361727836	NA	-0.065501549	NA	https://academic.oup.com/mspecies/article-abstract/doi/10.2307/3503849/2600070
Pithecia_pithecia	Monotocous	SingularBreeder	3.154910646	NA	NA	-0.002176919	0	NA	1.409256652	2.629409599	http://legacy.anthropology.utoronto.ca/Faculty/Lehman/files/Download/Geographic%20variations%20in%20group%20size%20for%20white-faced%20sakis.pdf
Pantholops_hodgsonii	Monotocous	PluralBreeder	4.439332694	NA	NA	0.041392685	0	NA	NA	NA	https://academic.oup.com/mspecies/article-abstract/doi/10.1644/817.1/2600861
Bos_grunniens	Monotocous	PluralBreeder	5.698970004	4.255272505	NA	-0.107905397	0	NA	1.388101202	2.488268616	https://academic.oup.com/mspecies/article-abstract/doi/10.1644/836.1/2600878
Litocranius_walleri	Monotocous	PluralBreeder	4.62753657	NA	NA	0.130333768	0	NA	1.075546961	2.259593879	https://onlinelibrary.wiley.com/doi/abs/10.1111/j.1439-0310.1978.tb01831.x
Antrozous_pallidus	Polytocous	PluralBreeder	1.309630167	0.491361694	13.16	0	0.301029996	NA	1.085290578	2.15896526	https://www.jstor.org/stable/2426576
Acrobates_pygmaeus	Polytocous	PluralBreeder	1.113943352	-1.698970004	5.65	0.301029996	0.477121255	NA	0.903089987	2.023663918	https://academic.oup.com/jmammal/article-abstract/78/4/1117/871836
Petaurus_australis	Monotocous	PluralBreeder	2.757775491	NA	285	0	0	NA	1.38327665	2.255272505	https://academic.oup.com/jmammal/article-abstract/78/4/1117/871836
Eumetopias_jubatus	Monotocous	PluralBreeder	5.652474387	4.286849268	106610	0	0	0.888	1.788309812	2.571638967	https://academic.oup.com/mspecies/article-abstract/doi/10.2307/3503908/2600605
Microtus_richardsoni	Polytocous	SingularBreeder	1.946452265	0.701567985	31.09	0.301029996	0.755874856	NA	NA	NA	https://academic.oup.com/mspecies/article-abstract/doi/10.2307/3504069/2600577
Monodelphis_domestica	Polytocous	SingularBreeder	2.021189299	-1	20.65	0.602059991	0.954242509	NA	0.609594409	1.786751422	https://bioone.org/journals/Mammalian-Species/volume-2004/issue-760/760/Monodelphis-domestica/10.1644/760.full
Praomys_delectorum	Polytocous	SingularBreeder	1.431363764	NA	10.5	0.602059991	0.77815125	NA	NA	NA	https://onlinelibrary.wiley.com/doi/abs/10.1111/j.1365-2028.2006.00667.x
Chaetodipus_penicillatus	Polytocous	SingularBreeder	1.19368103	NA	NA	NA	0.567026366	NA	NA	NA	http://search.proquest.com/openview/7d16dfb3d54dbc47822d7c86ed372e8f/1?pq-origsite=gscholar&cbl=44115
Chaetodipus_eremicus	Polytocous	SingularBreeder	1.192288613	NA	NA	NA	0.561697533	NA	NA	NA	http://search.proquest.com/openview/704e2c6497f6348ee667cfc8bc8ee417/1?pq-origsite=gscholar&cbl=44115
Galea_spixii	Polytocous	SingularBreeder	2.588831726	NA	NA	0.511883361	0.389166084	NA	0.068185862	1.741151599	https://link.springer.com/chapter/10.1007/978-1-4757-9909-5_8
Lagenorhynchus_obscurus	Monotocous	PluralBreeder	5.041392685	NA	NA	-0.37675071	0	NA	NA	NA	https://oaktrust.library.tamu.edu/handle/1969.1/537
Dugong_dugon	Monotocous	PluralBreeder	5.622990705	4.439332694	NA	-0.677780705	0	NA	2.05804623	2.942504106	https://onlinelibrary.wiley.com/doi/abs/10.1046/j.1523-1739.1997.95309.x
Chironectes_minimus	Polytocous	SingularBreeder	2.84509804	NA	70	0.041392685	0.602059991	NA	1.005609445	1.57054294	https://academic.oup.com/mspecies/article-abstract/doi/10.2307/0.109.1/2600548
Gazella_subgutturosa	Monotocous	PluralBreeder	4.568201724	3.385010721	13500	0	0.136720567	NA	1.301464073	2.282848603	https://www.cambridge.org/core/journals/journal-of-zoology/article/gazelle-gazella-spp-behavioural-ecology-predicting-animal-behaviour-for-prehistoric-environments-in-southwest-asia/1799F0F1824FBC8739F61FBF75454F5D
Gracilinanus_microtarsus	Polytocous	SingularBreeder	1.389166084	NA	9	0	0.986771734	NA	NA	NA	https://www.cambridge.org/core/journals/journal-of-tropical-ecology/article/seasonality-in-reproduction-age-structure-and-density-of-the-gracile-mouse-opossum-gracilinanus-microtarsus-marsupialia-didelphidae-in-a-brazilian-cerrado/8082CD0610F22195A2B764ED563A4AC2
Blarinomys_breviceps	Monotocous	SingularBreeder	1.565729788	NA	NA	NA	0.08278537	NA	NA	NA	https://academic.oup.com/mspecies/article-abstract/doi/10.2307/3503793/2600194
Onychomys_torridus	Polytocous	SingularBreeder	1.374198258	0.382017043	11.225	0.419955749	0.5132176	NA	0.238046103	1.743509765	https://academic.oup.com/mspecies/article-abstract/doi/10.2307/3503863/2600427
Onychomys_leucogaster	Polytocous	SingularBreeder	1.537819095	0.419955749	13.1	0.397940009	0.5774918	NA	0.568201724	1.79719827	https://academic.oup.com/mspecies/article-abstract/doi/10.2307/3503934/2600891
Liomys_pictus	Polytocous	SingularBreeder	1.698970004	0.439332694	22.5	NA	0.544068044	NA	0.5132176	NA	https://www.jstor.org/stable/3504048
Didelphis_virginiana	Polytocous	SingularBreeder	3.604765885	2.141449773	125	0.301029996	1.255272505	0.405857143	0.834420704	1.845284126	https://www.jstor.org/stable/3503783
Ziphius_cavirostris	Monotocous	PluralBreeder	6.451287401	NA	NA	NA	0	NA	NA	2.769377326	https://onlinelibrary.wiley.com/doi/abs/10.1111/j.1748-7692.2007.00135.x
Chlorocebus_djamdjamensis	Monotocous	PluralBreeder	3.707931937	NA	1036.25	0	0	NA	NA	NA	https://link.springer.com/article/10.1007/s10764-010-9389-3
Akodon_molinae	Polytocous	SingularBreeder	1.51851394	0.477121255	NA	0.591064607	0.5774918	NA	NA	NA	https://journals.sagepub.com/doi/abs/10.1258/002367780780942944
Myodes_gapperi	Polytocous	SingularBreeder	1.262213706	0.245512668	10.63	0.432969291	0.721810615	0.44	0.602059991	NA	https://academic.oup.com/mspecies/article-abstract/doi/10.2307/3503900/2600558
Eptesicus_fuscus	Polytocous	PluralBreeder	1.290034611	0.568201724	15.2	-0.096910013	0.255272505	0.51175	1.181843588	2.357934847	https://link.springer.com/article/10.1007/s00265-007-0531-y
Pteropus_tonganus	Monotocous	PluralBreeder	2.707608495	NA	NA	NA	0	NA	NA	NA	https://academic.oup.com/mspecies/article-abstract/doi/10.2307/3504121/2600414
Alouatta_guariba	Monotocous	PluralBreeder	3.715027591	NA	NA	NA	0	NA	NA	NA	https://bioone.org/journals/Neotropical-Primates/volume-12/issue-3/1413-4705.12.3.135/Social-Structure-of-span-classgenus-speciesAlouatta-Guariba-Clamitans-span/10.1896/1413-4705.12.3.135.full
Coendou_prehensilis	Monotocous	SingularBreeder	3.591064607	2.610553705	NA	0.045322979	0	NA	1.28171497	2.420945406	https://academic.oup.com/jmammal/article-abstract/59/4/887/837286
Leptonychotes_weddellii	Monotocous	PluralBreeder	5.626682473	4.453226578	113958.565	0.041392685	0	0.9245	1.672190251	2.477121255	http://www.evolutionary-ecology.com/abstracts/v04/1425.html
Vulpes_corsac	Polytocous	SingularBreeder	3.439332694	1.79934055	NA	-0.301029996	0.698970004	NA	1.335858911	1.892094603	http://www.evolutionary-ecology.com/abstracts/v04/1425.html
Vulpes_cana	Polytocous	SingularBreeder	3	1.462397998	NA	NA	0.301029996	NA	1.013679697	NA	http://www.evolutionary-ecology.com/abstracts/v04/1425.html
Vulpes_chama	Polytocous	SingularBreeder	3.602059991	NA	NA	NA	0.559906625	NA	0.6599162	NA	http://www.evolutionary-ecology.com/abstracts/v04/1425.html
Neofelis_nebulosa	Polytocous	SingularBreeder	4.290034611	2.33310454	5427.5	NA	0.350248018	NA	1.403463701	2.372543801	http://www.evolutionary-ecology.com/abstracts/v04/1425.html
Pardofelis_marmorata	Polytocous	SingularBreeder	3.544068044	1.929418926	1940	0	0.301029996	NA	NA	NA	http://www.evolutionary-ecology.com/abstracts/v04/1425.html
Felis_nigripes	Polytocous	SingularBreeder	3.327358934	1.855155577	NA	0.397940009	0.292256071	NA	1.202488317	1.971275849	http://www.evolutionary-ecology.com/abstracts/v04/1425.html
Crocidura_attenuata	Monotocous	SingularBreeder	NA	NA	NA	NA	-0.004364805	NA	NA	NA	https://scholars.lib.ntu.edu.tw/bitstream/123456789/136529/1/11.pdf
Crocidura_flavescens	Polytocous	SingularBreeder	1.525044807	0.354108439	20.7	NA	0.531478917	NA	NA	1.120573931	https://books.google.de/books?id=B_07noCPc4kC&printsec=frontcover&dq=Kingdon,+mammals+of+africa&hl=de&sa=X&ved=0ahUKEwjctJOo8vHmAhXLG5oKHdleCy0Q6AEIKzAA
Crocidura_fuliginosa	Polytocous	SingularBreeder	1.079181246	NA	NA	NA	0.301029996	NA	NA	NA	http://agris.fao.org/agris-search/search.do?recordID=XF2015012880
Crocidura_fuscomurina	Polytocous	SingularBreeder	0.698970004	-0.086186148	3.1	NA	0.447158031	NA	NA	NA	https://ibs.bialowieza.pl/en/product/evolution-of-shrews/
Crocidura_hirta	Polytocous	SingularBreeder	1.135768515	0	10	0.301029996	0.537819095	NA	NA	NA	https://ibs.bialowieza.pl/en/product/evolution-of-shrews/
Crocidura_leucodon	Polytocous	SingularBreeder	0.984077034	-0.060480747	NA	0.06069784	0.719331287	NA	0.609594409	1.553640336	https://ibs.bialowieza.pl/en/product/evolution-of-shrews/
Crocidura_mariquensis	Polytocous	SingularBreeder	0.986771734	NA	NA	NA	0.544068044	NA	NA	NA	https://ibs.bialowieza.pl/en/product/evolution-of-shrews/
Crocidura_olivieri	Polytocous	SingularBreeder	1.560623875	NA	20.7	NA	0.527629901	NA	NA	NA	https://ibs.bialowieza.pl/en/product/evolution-of-shrews/
Crocidura_russula	Polytocous	SingularBreeder	1.093771782	-0.045757491	7.7	0.544068044	0.661812686	NA	0.610660163	1.619719266	https://journals.plos.org/plosone/article?id=10.1371/journal.pone.0005904
Crocidura_poensis	Polytocous	SingularBreeder	1.23299611	NA	NA	NA	0.387389826	NA	NA	NA	https://www.worldcat.org/title/advances-in-the-biology-of-shrews/oclc/31445376
Crocidura_suaveolens	Polytocous	SingularBreeder	0.832508913	-0.259637311	4	0.522444234	0.687528961	NA	0.762678564	1.577031986	https://academic.oup.com/jmammal/article-abstract/81/2/606/2373112
Crocidura_shantungensis	Polytocous	SingularBreeder	0.870696458	NA	4	0.544068044	0.602059991	NA	NA	NA	https://journals.plos.org/plosone/article?id=10.1371/journal.pone.0005904
Crocidura_viaria	Polytocous	SingularBreeder	1.23299611	0.146128036	13.7	NA	0.544068044	NA	NA	NA	https://www.worldcat.org/title/advances-in-the-biology-of-shrews/oclc/31445376
Myosorex_cafer	Polytocous	SingularBreeder	1.113943352	NA	NA	0.301029996	0.477121255	NA	NA	NA	https://ibs.bialowieza.pl/en/product/evolution-of-shrews/
Myosorex_varius	Polytocous	SingularBreeder	1.153814864	0	NA	0.301029996	0.474216264	NA	NA	1.31386722	https://ibs.bialowieza.pl/en/product/evolution-of-shrews/
Suncus_etruscus	Polytocous	SingularBreeder	0.348304863	-0.698970004	2.075	0.531478917	0.597695186	NA	0.992553518	1.536810866	https://books.google.de/books?id=B_07noCPc4kC&printsec=frontcover&dq=Kingdon,+mammals+of+africa&hl=de&sa=X&ved=0ahUKEwjctJOo8vHmAhXLG5oKHdleCy0Q6AEIKzAA
Suncus_murinus	Polytocous	SingularBreeder	1.661718058	0.421603927	29.61	0.991226076	0.474216264	NA	0.136720567	1.534026106	http://ir.inflibnet.ac.in:8080/jspui/bitstream/10603/140012/5/05_general%20introduction.pdf
Suncus_varilla	Polytocous	SingularBreeder	0.698100546	NA	NA	NA	0.51851394	NA	NA	NA	https://www.ingentaconnect.com/content/sabinet/nnm/1991/00000007/00000009/art00008
Sorex_alpinus	Polytocous	SingularBreeder	0.892094603	NA	NA	NA	0.77815125	NA	NA	1.199480915	https://bioone.org/journals/Folia-Zoologica/volume-62/issue-3/fozo.v62.i3.a4.2013/Feeding-ecology-of-three-sympatric-iSorex-i-shrew-species-in/10.25225/fozo.v62.i3.a4.2013.short
Sorex_arcticus	Polytocous	SingularBreeder	0.912222057	NA	NA	0.278753601	0.81756537	NA	1.082066934	1.325720858	https://academic.oup.com/mspecies/article-abstract/doi/10.2307/3504217/2600403
Sorex_coronatus	Polytocous	SingularBreeder	0.950851459	-0.236572006	8.5	0.278753601	0.703291378	NA	NA	1.345765693	https://www.sciencedirect.com/science/article/pii/S0003347283711164
Sorex_araneus	Polytocous	SingularBreeder	0.958563883	-0.327902142	8.5	0.385606274	0.790988475	NA	0.992553518	1.461048092	https://bioone.org/journals/Folia-Zoologica/volume-62/issue-3/fozo.v62.i3.a4.2013/Feeding-ecology-of-three-sympatric-iSorex-i-shrew-species-in/10.25225/fozo.v62.i3.a4.2013.short
Sorex_tundrensis	Polytocous	SingularBreeder	0.913283902	NA	NA	0.278753601	0.825426118	NA	NA	NA	https://ibs.bialowieza.pl/en/product/evolution-of-shrews/
Sorex_caecutiens	Polytocous	SingularBreeder	0.73239376	NA	NA	0.477121255	0.806179974	NA	NA	1.47957531	https://www.worldcat.org/title/advances-in-the-biology-of-shrews/oclc/31445376
Sorex_minutus	Polytocous	SingularBreeder	0.818225894	-0.602059991	4.73	0.222716471	0.796574333	NA	1.031004281	1.38327665	https://laboratory-ecol.ucoz.org/_ld/1/109_Shchipanov_et_a.pdf
Sorex_cinereus	Polytocous	SingularBreeder	0.62838893	-0.537602002	3.5	0.278753601	0.793790385	NA	0.706717782	1.35545152	https://www.worldcat.org/title/advances-in-the-biology-of-shrews/oclc/31445376
Sorex_hoyi	Polytocous	SingularBreeder	0.627365857	NA	NA	0	0.710963119	NA	NA	1.085290578	https://www.worldcat.org/title/advances-in-the-biology-of-shrews/oclc/31445376
Sorex_fumeus	Polytocous	SingularBreeder	0.904715545	NA	4	0.397940009	0.698970004	NA	1.003029471	1.23350376	https://ibs.bialowieza.pl/en/product/evolution-of-shrews/
Sorex_longirostris	Polytocous	SingularBreeder	0.542825427	NA	NA	0.301029996	0.761927838	NA	NA	1.282622113	https://ibs.bialowieza.pl/en/product/evolution-of-shrews/
Sorex_ornatus	Polytocous	SingularBreeder	0.752816431	-0.301029996	NA	0	0.698970004	NA	1.082066934	1.325720858	https://ibs.bialowieza.pl/en/product/evolution-of-shrews/
Sorex_palustris	Polytocous	SingularBreeder	1.107888025	NA	NA	0.397940009	0.737987326	NA	0.477121255	1.178401342	https://ibs.bialowieza.pl/en/product/evolution-of-shrews/
Sorex_bendirii	Polytocous	SingularBreeder	1.188647296	NA	NA	NA	0.698970004	NA	NA	1.085290578	https://www.google.com/books?hl=de&lr=&id=FfN6UUhmjk4C&oi=fnd&pg=PA1&dq=Nagorsen,+D.W.+(1996).+Opossums,+shrews+and+moles+of+British+Columbia+(Vol.+2).+Vancouver,+&ots=Tq5mSPNPu7&sig=Wq-spcsIOXgI-OMHWL1nJdJG9gU
Sorex_monticolus	Polytocous	SingularBreeder	0.753583059	NA	5.495	0.120573931	0.749736316	NA	1.082066934	1.325720858	https://ibs.bialowieza.pl/en/product/evolution-of-shrews/
Sorex_vagrans	Polytocous	SingularBreeder	0.814913181	-0.327902142	5.495	0.397940009	0.720159303	NA	NA	1.228400359	https://ibs.bialowieza.pl/en/product/evolution-of-shrews/
Blarina_hylophaga	Polytocous	SingularBreeder	1.166430114	NA	14.5	0.176091259	0.80140371	NA	0.212187604	1.482301767	https://academic.oup.com/mspecies/article-abstract/43/878/94/2642983
Blarina_carolinensis	Polytocous	SingularBreeder	0.967547976	NA	NA	0.477121255	0.602059991	NA	0.021189299	1.223495941	https://bioone.org/journals/mammalian-species/volume-2001/issue-673/1545-1410(2001)673%3C0001%3ABC%3E2.0.CO%3B2/Blarina-carolinensis/10.1644/1545-1410(2001)673%3C0001:BC%3E2.0.CO;2.full
Blarina_brevicauda	Polytocous	SingularBreeder	1.309843005	0.017033339	NA	0.477121255	0.733197265	0.398333333	0.290034611	1.490800952	https://www.jstor.org/stable/25177108
Cryptotis_parva	Polytocous	SingularBreeder	0.758154622	-0.443697499	3.85	0.397940009	0.683047038	NA	0.198657087	1.541828767	https://www.degruyter.com/view/j/mamm.2014.78.issue-1/mammalia-2012-0112/mammalia-2012-0112.xml
Cryptotis_mexicana	Polytocous	SingularBreeder	0.84509804	NA	NA	NA	0.476396827	NA	NA	NA	https://www.jstor.org/stable/3503933
Anourosorex_squamipes	Polytocous	SingularBreeder	1.301029996	NA	NA	NA	0.450249108	NA	NA	NA	http://en.cnki.com.cn/Article_en/CJFDTotal-IGNE200502008.htm
Neomys_anomalus	Polytocous	SingularBreeder	1.195068997	-0.236572006	NA	NA	0.797267541	NA	0.64246452	1.38327665	https://www.nrcresearchpress.com/doi/abs/10.1139/z06-017
Neomys_fodiens	Polytocous	SingularBreeder	1.159567193	-0.070581074	10	0.255272505	0.7355989	NA	0.64246452	1.567144045	https://www.nrcresearchpress.com/doi/abs/10.1139/z06-017
Notiosorex_crawfordi	Polytocous	SingularBreeder	0.626340367	-0.387216143	3.6	0.301029996	0.582063363	NA	NA	NA	https://ibs.bialowieza.pl/en/product/evolution-of-shrews/
Vampyrum_spectrum	Monotocous	SingularBreeder	2.234542591	NA	NA	NA	0	NA	NA	NA	https://academic.oup.com/mspecies/article/doi/10.2307/3503798/2600120
Dryomys_nitedula	Polytocous	SingularBreeder	1.452246575	0.250420002	NA	0.029383778	0.536558443	NA	NA	1.68690427	https://academic.oup.com/jmammal/article-abstract/45/1/69/869679
Spalax_ehrenbergi	Polytocous	SingularBreeder	2.204119983	NA	NA	0	0.477121255	NA	NA	2.255272505	https://www.google.com/books?hl=de&lr=&id=o4CB89wYLeMC&oi=fnd&pg=PA291&dq=Evolution+of+pacifism+and+sociality+in+blind+mole-rats.+In:+Wolff,+J.+%26+Sherman,+P.+W.+(Ed.),+Rodent+Societies:+an+ecologican+and+evolutionary+perspective,&ots=yccPf_cVVm&sig=r4wOzH9D7zdfoL-ctbPBtRYPjxo
Spalax_leucodon	Polytocous	SingularBreeder	2.250420002	0.698970004	NA	0	0.544068044	NA	NA	1.437750563	https://www.google.com/books?hl=de&lr=&id=o4CB89wYLeMC&oi=fnd&pg=PA291&dq=Evolution+of+pacifism+and+sociality+in+blind+mole-rats.+In:+Wolff,+J.+%26+Sherman,+P.+W.+(Ed.),+Rodent+Societies:+an+ecologican+and+evolutionary+perspective,&ots=yccPf_cVVm&sig=r4wOzH9D7zdfoL-ctbPBtRYPjxo
Hapalemur_griseus	Monotocous	PluralBreeder	3.105547652	1.653212514	NA	0.041392685	0.079181246	NA	1.464340485	2.383456297	https://onlinelibrary.wiley.com/doi/abs/10.1002/ajp.10046
Hapalemur_alaotrensis	Monotocous	PluralBreeder	3.105545949	NA	NA	0.041392685	0.079181246	NA	NA	NA	https://onlinelibrary.wiley.com/doi/abs/10.1002/ajp.10046
Sciurus_granatensis	Polytocous	SingularBreeder	2.572871602	0.977723605	NA	0.290034611	0.285557309	NA	NA	2.045322979	https://www.jstor.org/stable/3503822
Pithecia_monachus	Monotocous	SingularBreeder	3.267955099	2.081599313	NA	NA	0	NA	NA	2.369215857	http://www.personal.kent.edu/~mnorconk/docs/norconk2007a.pdf
Allenopithecus_nigroviridis	Monotocous	PluralBreeder	3.602286851	2.344392274	NA	NA	0	NA	NA	2.477121255	http://documents.irevues.inist.fr/handle/2042/55216
Cercopithecus_erythrogaster	Monotocous	PluralBreeder	3.511883361	NA	NA	-0.301029996	0	NA	NA	2.459392488	https://www.karger.com/Article/Abstract/156189
Cercopithecus_erythrotis	Monotocous	PluralBreeder	3.525692525	NA	NA	-0.397940009	0	NA	NA	NA	https://advances.sciencemag.org/content/5/12/eaay1276?fbclid=IwAR31ruipCsLUYYyCXC1hAKPHuRjd8gRd-o_p22797OK5qyhSPMLIRaerYM4
Cercopithecus_petaurista	Monotocous	PluralBreeder	3.562292865	NA	NA	NA	0	NA	NA	2.541579244	https://advances.sciencemag.org/content/5/12/eaay1276?fbclid=IwAR31ruipCsLUYYyCXC1hAKPHuRjd8gRd-o_p22797OK5qyhSPMLIRaerYM4
Cercopithecus_sclateri	Monotocous	PluralBreeder	3.51917015	NA	NA	-0.397940009	0.002166062	NA	NA	NA	https://www.karger.com/Article/Abstract/156386
Cercopithecus_doggetti	Monotocous	PluralBreeder	3.78650298	NA	NA	-0.301029996	0	NA	NA	NA	https://advances.sciencemag.org/content/5/12/eaay1276?fbclid=IwAR31ruipCsLUYYyCXC1hAKPHuRjd8gRd-o_p22797OK5qyhSPMLIRaerYM4
Cercopithecus_kandti	Monotocous	PluralBreeder	3.78650298	NA	NA	-0.301029996	0	NA	NA	NA	https://advances.sciencemag.org/content/5/12/eaay1276?fbclid=IwAR31ruipCsLUYYyCXC1hAKPHuRjd8gRd-o_p22797OK5qyhSPMLIRaerYM4
Cercopithecus_campbelli	Monotocous	PluralBreeder	3.528273777	NA	NA	NA	0	NA	1.261262869	2.550839605	https://advances.sciencemag.org/content/5/12/eaay1276?fbclid=IwAR31ruipCsLUYYyCXC1hAKPHuRjd8gRd-o_p22797OK5qyhSPMLIRaerYM4
Cercopithecus_lowei	Monotocous	PluralBreeder	3.579783597	NA	NA	NA	0	NA	NA	NA	https://www.karger.com/Article/Abstract/155431
Cercopithecus_mona	Monotocous	PluralBreeder	3.619789106	2.451786436	NA	NA	0	NA	NA	2.255272505	https://advances.sciencemag.org/content/5/12/eaay1276?fbclid=IwAR31ruipCsLUYYyCXC1hAKPHuRjd8gRd-o_p22797OK5qyhSPMLIRaerYM4
Cercopithecus_wolfi	Monotocous	PluralBreeder	3.495544338	2.638489257	NA	-0.301029996	0	NA	NA	NA	https://advances.sciencemag.org/content/5/12/eaay1276?fbclid=IwAR31ruipCsLUYYyCXC1hAKPHuRjd8gRd-o_p22797OK5qyhSPMLIRaerYM4
Cercopithecus_denti	Monotocous	PluralBreeder	3.550228353	NA	NA	-0.301029996	0	NA	NA	NA	https://advances.sciencemag.org/content/5/12/eaay1276?fbclid=IwAR31ruipCsLUYYyCXC1hAKPHuRjd8gRd-o_p22797OK5qyhSPMLIRaerYM4
Cercopithecus_diana	Monotocous	PluralBreeder	3.641796242	2.665580991	NA	0	0	NA	1.812579155	2.62283548	https://advances.sciencemag.org/content/5/12/eaay1276?fbclid=IwAR31ruipCsLUYYyCXC1hAKPHuRjd8gRd-o_p22797OK5qyhSPMLIRaerYM4
Cercopithecus_roloway	Monotocous	PluralBreeder	3.658011397	NA	NA	0	0	NA	NA	NA	https://advances.sciencemag.org/content/5/12/eaay1276?fbclid=IwAR31ruipCsLUYYyCXC1hAKPHuRjd8gRd-o_p22797OK5qyhSPMLIRaerYM4
Cercopithecus_dryas	Monotocous	PluralBreeder	3.648794576	NA	NA	0	0.002166062	NA	NA	NA	https://advances.sciencemag.org/content/5/12/eaay1276?fbclid=IwAR31ruipCsLUYYyCXC1hAKPHuRjd8gRd-o_p22797OK5qyhSPMLIRaerYM4
Cercopithecus_neglectus	Monotocous	PluralBreeder	3.724897367	2.484299839	1640	0	0	NA	1.718086295	2.266701967	https://advances.sciencemag.org/content/5/12/eaay1276?fbclid=IwAR31ruipCsLUYYyCXC1hAKPHuRjd8gRd-o_p22797OK5qyhSPMLIRaerYM4
Cercopithecus_hamlyni	Monotocous	PluralBreeder	3.645913275	NA	NA	NA	NA	NA	NA	2.535547279	https://www.cambridge.org/core/journals/oryx/article/status-and-conservation-of-the-only-population-of-the-vulnerable-owlfaced-monkey-cercopithecus-hamlyni-in-rwanda/5541202BAF3C806177DF7A57FA3D0AB0
Cercopithecus_lhoesti	Monotocous	PluralBreeder	3.672097858	NA	NA	-0.397940009	0	NA	NA	2.160168293	https://advances.sciencemag.org/content/5/12/eaay1276?fbclid=IwAR31ruipCsLUYYyCXC1hAKPHuRjd8gRd-o_p22797OK5qyhSPMLIRaerYM4
Cercopithecus_preussi	Monotocous	PluralBreeder	3.720159303	NA	NA	-0.057991947	0	NA	NA	2.494154594	https://advances.sciencemag.org/content/5/12/eaay1276?fbclid=IwAR31ruipCsLUYYyCXC1hAKPHuRjd8gRd-o_p22797OK5qyhSPMLIRaerYM4
Cercopithecus_solatus	Monotocous	PluralBreeder	3.668618845	NA	NA	-0.161150909	0	NA	1.758911892	NA	https://advances.sciencemag.org/content/5/12/eaay1276?fbclid=IwAR31ruipCsLUYYyCXC1hAKPHuRjd8gRd-o_p22797OK5qyhSPMLIRaerYM4
Miopithecus_talapoin	Monotocous	PluralBreeder	3.093043264	2.291479852	450	0	0	NA	1.697403723	2.521399628	https://advances.sciencemag.org/content/5/12/eaay1276?fbclid=IwAR31ruipCsLUYYyCXC1hAKPHuRjd8gRd-o_p22797OK5qyhSPMLIRaerYM4
Cercocebus_agilis	Monotocous	PluralBreeder	3.903089987	NA	2170	-0.022276395	0	NA	NA	2.57054294	https://advances.sciencemag.org/content/5/12/eaay1276?fbclid=IwAR31ruipCsLUYYyCXC1hAKPHuRjd8gRd-o_p22797OK5qyhSPMLIRaerYM4
Cercocebus_chrysogaster	Monotocous	PluralBreeder	3.890700398	NA	2170	-0.022276395	0	NA	NA	NA	https://advances.sciencemag.org/content/5/12/eaay1276?fbclid=IwAR31ruipCsLUYYyCXC1hAKPHuRjd8gRd-o_p22797OK5qyhSPMLIRaerYM4
Cercocebus_torquatus	Monotocous	PluralBreeder	3.917221313	NA	NA	-0.346787486	0	NA	1.653405491	2.600972896	https://advances.sciencemag.org/content/5/12/eaay1276?fbclid=IwAR31ruipCsLUYYyCXC1hAKPHuRjd8gRd-o_p22797OK5qyhSPMLIRaerYM4
Cercocebus_atys	Monotocous	PluralBreeder	3.943395577	NA	NA	0	0.002166062	NA	NA	NA	https://advances.sciencemag.org/content/5/12/eaay1276?fbclid=IwAR31ruipCsLUYYyCXC1hAKPHuRjd8gRd-o_p22797OK5qyhSPMLIRaerYM4
Mandrillus_leucophaeus	Monotocous	PluralBreeder	4.1357288	2.8876173	NA	-0.397940009	0	NA	1.696443763	2.607990859	https://advances.sciencemag.org/content/5/12/eaay1276?fbclid=IwAR31ruipCsLUYYyCXC1hAKPHuRjd8gRd-o_p22797OK5qyhSPMLIRaerYM4
Mandrillus_sphinx	Monotocous	PluralBreeder	4.242002947	2.875928985	3000	-0.086186148	0.017033339	NA	1.642167634	2.617524535	https://advances.sciencemag.org/content/5/12/eaay1276?fbclid=IwAR31ruipCsLUYYyCXC1hAKPHuRjd8gRd-o_p22797OK5qyhSPMLIRaerYM4
Lophocebus_albigena	Monotocous	PluralBreeder	3.904263709	2.665111737	2170	-0.420216403	0	NA	1.725258066	2.614897216	https://advances.sciencemag.org/content/5/12/eaay1276?fbclid=IwAR31ruipCsLUYYyCXC1hAKPHuRjd8gRd-o_p22797OK5qyhSPMLIRaerYM4
Papio_hamadryas	Monotocous	PluralBreeder	4.204507689	2.922709892	3950	-0.096910013	0	0.97	1.722798397	2.694605199	https://advances.sciencemag.org/content/5/12/eaay1276?fbclid=IwAR31ruipCsLUYYyCXC1hAKPHuRjd8gRd-o_p22797OK5qyhSPMLIRaerYM4
Papio_anubis	Monotocous	PluralBreeder	4.248673462	NA	3640.26	-0.096910013	0	NA	NA	NA	https://advances.sciencemag.org/content/5/12/eaay1276?fbclid=IwAR31ruipCsLUYYyCXC1hAKPHuRjd8gRd-o_p22797OK5qyhSPMLIRaerYM4
Papio_cynocephalus	Monotocous	PluralBreeder	4.251668632	NA	3624.895	-0.09420412	0	0.967	NA	NA	https://advances.sciencemag.org/content/5/12/eaay1276?fbclid=IwAR31ruipCsLUYYyCXC1hAKPHuRjd8gRd-o_p22797OK5qyhSPMLIRaerYM4
Papio_papio	Monotocous	PluralBreeder	4.255272505	NA	3624.895	-0.091514981	0.002166062	NA	NA	NA	https://advances.sciencemag.org/content/5/12/eaay1276?fbclid=IwAR31ruipCsLUYYyCXC1hAKPHuRjd8gRd-o_p22797OK5qyhSPMLIRaerYM4
Papio_ursinus	Monotocous	PluralBreeder	4.248695018	NA	3624.895	-0.096910013	0	NA	NA	NA	https://advances.sciencemag.org/content/5/12/eaay1276?fbclid=IwAR31ruipCsLUYYyCXC1hAKPHuRjd8gRd-o_p22797OK5qyhSPMLIRaerYM4
Theropithecus_gelada	Monotocous	PluralBreeder	4.152935328	2.666985718	3900	-0.301029996	0	0.958666667	1.6658623	2.597695186	https://advances.sciencemag.org/content/5/12/eaay1276?fbclid=IwAR31ruipCsLUYYyCXC1hAKPHuRjd8gRd-o_p22797OK5qyhSPMLIRaerYM4
Macaca_arctoides	Monotocous	PluralBreeder	3.918624725	2.686814955	2300	-0.214670165	0	NA	1.639984248	2.243534102	https://advances.sciencemag.org/content/5/12/eaay1276?fbclid=IwAR31ruipCsLUYYyCXC1hAKPHuRjd8gRd-o_p22797OK5qyhSPMLIRaerYM4
Macaca_assamensis	Monotocous	PluralBreeder	3.959041392	NA	NA	NA	0	NA	NA	2.576110894	https://advances.sciencemag.org/content/5/12/eaay1276?fbclid=IwAR31ruipCsLUYYyCXC1hAKPHuRjd8gRd-o_p22797OK5qyhSPMLIRaerYM4
Macaca_thibetana	Monotocous	PluralBreeder	4.007250059	2.726996014	2350	-0.301029996	0	0.67	NA	2.209515015	https://advances.sciencemag.org/content/5/12/eaay1276?fbclid=IwAR31ruipCsLUYYyCXC1hAKPHuRjd8gRd-o_p22797OK5qyhSPMLIRaerYM4
Macaca_radiata	Monotocous	PluralBreeder	3.719745493	2.592543143	2000	0	0	NA	1.64601141	2.255272505	https://advances.sciencemag.org/content/5/12/eaay1276?fbclid=IwAR31ruipCsLUYYyCXC1hAKPHuRjd8gRd-o_p22797OK5qyhSPMLIRaerYM4
Macaca_sinica	Monotocous	PluralBreeder	3.594668731	2.649334859	NA	-0.15490196	0	0.887	1.710371264	2.586362223	https://advances.sciencemag.org/content/5/12/eaay1276?fbclid=IwAR31ruipCsLUYYyCXC1hAKPHuRjd8gRd-o_p22797OK5qyhSPMLIRaerYM4
Macaca_cyclopis	Monotocous	PluralBreeder	3.800488189	2.603144373	NA	-0.096910013	0	NA	NA	NA	https://advances.sciencemag.org/content/5/12/eaay1276?fbclid=IwAR31ruipCsLUYYyCXC1hAKPHuRjd8gRd-o_p22797OK5qyhSPMLIRaerYM4
Macaca_mulatta	Monotocous	PluralBreeder	3.834051746	2.677789391	1454	-0.124938737	0	0.917333333	1.613418945	2.567614443	https://advances.sciencemag.org/content/5/12/eaay1276?fbclid=IwAR31ruipCsLUYYyCXC1hAKPHuRjd8gRd-o_p22797OK5qyhSPMLIRaerYM4
Macaca_fuscata	Monotocous	PluralBreeder	3.94792362	2.703256977	1767.5	-0.301029996	0.152288344	0.881	1.717920026	2.36361198	https://advances.sciencemag.org/content/5/12/eaay1276?fbclid=IwAR31ruipCsLUYYyCXC1hAKPHuRjd8gRd-o_p22797OK5qyhSPMLIRaerYM4
Macaca_fascicularis	Monotocous	PluralBreeder	3.691028418	2.61046852	851.28	-0.036212173	0	0.9015	1.627468273	2.659440782	https://advances.sciencemag.org/content/5/12/eaay1276?fbclid=IwAR31ruipCsLUYYyCXC1hAKPHuRjd8gRd-o_p22797OK5qyhSPMLIRaerYM4
Macaca_maura	Monotocous	PluralBreeder	3.746244872	2.590507462	1416.5	-0.236572006	0	NA	1.781180721	2.29666519	https://advances.sciencemag.org/content/5/12/eaay1276?fbclid=IwAR31ruipCsLUYYyCXC1hAKPHuRjd8gRd-o_p22797OK5qyhSPMLIRaerYM4
Macaca_nigra	Monotocous	PluralBreeder	3.850544541	2.660552446	NA	-0.161150909	0	NA	1.751587005	2.494154594	https://advances.sciencemag.org/content/5/12/eaay1276?fbclid=IwAR31ruipCsLUYYyCXC1hAKPHuRjd8gRd-o_p22797OK5qyhSPMLIRaerYM4
Macaca_nigrescens	Monotocous	PluralBreeder	3.8843532	NA	NA	-0.15490196	0	NA	NA	NA	https://advances.sciencemag.org/content/5/12/eaay1276?fbclid=IwAR31ruipCsLUYYyCXC1hAKPHuRjd8gRd-o_p22797OK5qyhSPMLIRaerYM4
Macaca_ochreata	Monotocous	PluralBreeder	3.596597096	NA	1416.5	-0.096910013	0	NA	NA	2.541579244	https://advances.sciencemag.org/content/5/12/eaay1276?fbclid=IwAR31ruipCsLUYYyCXC1hAKPHuRjd8gRd-o_p22797OK5qyhSPMLIRaerYM4
Macaca_tonkeana	Monotocous	PluralBreeder	4.077367905	NA	NA	NA	0	NA	NA	2.532499586	https://advances.sciencemag.org/content/5/12/eaay1276?fbclid=IwAR31ruipCsLUYYyCXC1hAKPHuRjd8gRd-o_p22797OK5qyhSPMLIRaerYM4
Macaca_hecki	Monotocous	PluralBreeder	3.868409303	NA	1416.5	-0.096910013	0	NA	NA	NA	https://advances.sciencemag.org/content/5/12/eaay1276?fbclid=IwAR31ruipCsLUYYyCXC1hAKPHuRjd8gRd-o_p22797OK5qyhSPMLIRaerYM4
Macaca_nemestrina	Monotocous	PluralBreeder	3.846510301	2.671515328	1416.5	-0.080921908	0	NA	1.608205008	2.583878599	https://advances.sciencemag.org/content/5/12/eaay1276?fbclid=IwAR31ruipCsLUYYyCXC1hAKPHuRjd8gRd-o_p22797OK5qyhSPMLIRaerYM4
Macaca_leonina	Monotocous	PluralBreeder	3.881007267	NA	1416.5	-0.070581074	0	NA	NA	NA	https://advances.sciencemag.org/content/5/12/eaay1276?fbclid=IwAR31ruipCsLUYYyCXC1hAKPHuRjd8gRd-o_p22797OK5qyhSPMLIRaerYM4
Macaca_pagensis	Monotocous	PluralBreeder	3.854397143	NA	1416.5	-0.070581074	0	NA	NA	NA	https://advances.sciencemag.org/content/5/12/eaay1276?fbclid=IwAR31ruipCsLUYYyCXC1hAKPHuRjd8gRd-o_p22797OK5qyhSPMLIRaerYM4
Macaca_silenus	Monotocous	PluralBreeder	3.804480189	2.621176282	NA	-0.15490196	0	NA	1.702430536	2.380211242	https://advances.sciencemag.org/content/5/12/eaay1276?fbclid=IwAR31ruipCsLUYYyCXC1hAKPHuRjd8gRd-o_p22797OK5qyhSPMLIRaerYM4
Macaca_sylvanus	Monotocous	PluralBreeder	4.045682786	2.653212514	2420	-0.236572006	0.176091259	NA	1.683227206	2.313192064	https://advances.sciencemag.org/content/5/12/eaay1276?fbclid=IwAR31ruipCsLUYYyCXC1hAKPHuRjd8gRd-o_p22797OK5qyhSPMLIRaerYM4
Colobus_angolensis	Monotocous	PluralBreeder	3.94509913	NA	1240	-0.22184875	0	NA	NA	2.325925956	https://advances.sciencemag.org/content/5/12/eaay1276?fbclid=IwAR31ruipCsLUYYyCXC1hAKPHuRjd8gRd-o_p22797OK5qyhSPMLIRaerYM4
Colobus_guereza	Monotocous	PluralBreeder	3.992888719	2.65069598	1386.37	-0.229147988	0	NA	1.707995746	2.549003262	https://advances.sciencemag.org/content/5/12/eaay1276?fbclid=IwAR31ruipCsLUYYyCXC1hAKPHuRjd8gRd-o_p22797OK5qyhSPMLIRaerYM4
Colobus_polykomos	Monotocous	PluralBreeder	3.955037987	2.806824152	1240	-0.236572006	0	NA	1.827756863	2.555578073	https://advances.sciencemag.org/content/5/12/eaay1276?fbclid=IwAR31ruipCsLUYYyCXC1hAKPHuRjd8gRd-o_p22797OK5qyhSPMLIRaerYM4
Colobus_vellerosus	Monotocous	PluralBreeder	3.929878524	NA	1240	-0.22184875	0	NA	NA	NA	https://advances.sciencemag.org/content/5/12/eaay1276?fbclid=IwAR31ruipCsLUYYyCXC1hAKPHuRjd8gRd-o_p22797OK5qyhSPMLIRaerYM4
Colobus_satanas	Monotocous	PluralBreeder	3.977723605	NA	1240	-0.22184875	0	NA	NA	NA	https://advances.sciencemag.org/content/5/12/eaay1276?fbclid=IwAR31ruipCsLUYYyCXC1hAKPHuRjd8gRd-o_p22797OK5qyhSPMLIRaerYM4
Procolobus_verus	Monotocous	PluralBreeder	3.556302501	NA	NA	NA	0	NA	NA	NA	https://advances.sciencemag.org/content/5/12/eaay1276?fbclid=IwAR31ruipCsLUYYyCXC1hAKPHuRjd8gRd-o_p22797OK5qyhSPMLIRaerYM4
Simias_concolor	Monotocous	PluralBreeder	3.887786035	NA	NA	NA	0	NA	NA	NA	https://advances.sciencemag.org/content/5/12/eaay1276?fbclid=IwAR31ruipCsLUYYyCXC1hAKPHuRjd8gRd-o_p22797OK5qyhSPMLIRaerYM4
Nasalis_larvatus	Monotocous	PluralBreeder	4.080628291	2.655138435	2000	-0.161150909	0.053078444	NA	1.710371264	2.460296327	https://advances.sciencemag.org/content/5/12/eaay1276?fbclid=IwAR31ruipCsLUYYyCXC1hAKPHuRjd8gRd-o_p22797OK5qyhSPMLIRaerYM4
Presbytis_comata	Monotocous	PluralBreeder	3.809391351	NA	NA	NA	0	NA	NA	NA	https://advances.sciencemag.org/content/5/12/eaay1276?fbclid=IwAR31ruipCsLUYYyCXC1hAKPHuRjd8gRd-o_p22797OK5qyhSPMLIRaerYM4
Presbytis_thomasi	Monotocous	PluralBreeder	3.825426118	NA	NA	NA	0	NA	NA	NA	https://advances.sciencemag.org/content/5/12/eaay1276?fbclid=IwAR31ruipCsLUYYyCXC1hAKPHuRjd8gRd-o_p22797OK5qyhSPMLIRaerYM4
Presbytis_melalophos	Monotocous	PluralBreeder	3.81756537	NA	NA	NA	0	NA	NA	2.079181246	https://advances.sciencemag.org/content/5/12/eaay1276?fbclid=IwAR31ruipCsLUYYyCXC1hAKPHuRjd8gRd-o_p22797OK5qyhSPMLIRaerYM4
Presbytis_rubicunda	Monotocous	PluralBreeder	3.79934055	NA	NA	NA	0	NA	NA	NA	https://advances.sciencemag.org/content/5/12/eaay1276?fbclid=IwAR31ruipCsLUYYyCXC1hAKPHuRjd8gRd-o_p22797OK5qyhSPMLIRaerYM4
Semnopithecus_entellus	Monotocous	PluralBreeder	4.092893206	2.698970004	2100	-0.161150909	0.029383778	NA	1.598681099	2.51054501	https://advances.sciencemag.org/content/5/12/eaay1276?fbclid=IwAR31ruipCsLUYYyCXC1hAKPHuRjd8gRd-o_p22797OK5qyhSPMLIRaerYM4
Semnopithecus_ajax	Monotocous	PluralBreeder	4.103094935	NA	2100	-0.15490196	0	NA	NA	NA	https://advances.sciencemag.org/content/5/12/eaay1276?fbclid=IwAR31ruipCsLUYYyCXC1hAKPHuRjd8gRd-o_p22797OK5qyhSPMLIRaerYM4
Gorilla_gorilla	Monotocous	PluralBreeder	5.081397937	3.315854938	12595	-0.552841969	0.004321374	0.95	1.962937288	2.745855195	https://advances.sciencemag.org/content/5/12/eaay1276?fbclid=IwAR31ruipCsLUYYyCXC1hAKPHuRjd8gRd-o_p22797OK5qyhSPMLIRaerYM4
Gorilla_beringei	Monotocous	PluralBreeder	5.145637627	NA	12595	-0.522878745	0	NA	NA	NA	https://advances.sciencemag.org/content/5/12/eaay1276?fbclid=IwAR31ruipCsLUYYyCXC1hAKPHuRjd8gRd-o_p22797OK5qyhSPMLIRaerYM4
Pan_paniscus	Monotocous	PluralBreeder	4.560255476	3.149588568	8325	-0.677780705	0	NA	2.030316306	2.51851394	https://advances.sciencemag.org/content/5/12/eaay1276?fbclid=IwAR31ruipCsLUYYyCXC1hAKPHuRjd8gRd-o_p22797OK5qyhSPMLIRaerYM4
Pan_troglodytes	Monotocous	PluralBreeder	4.615958885	3.222695666	8500	-0.698970004	0.021189299	0.9665	2.087071206	2.906873535	https://advances.sciencemag.org/content/5/12/eaay1276?fbclid=IwAR31ruipCsLUYYyCXC1hAKPHuRjd8gRd-o_p22797OK5qyhSPMLIRaerYM4
Alouatta_belzebul	Monotocous	PluralBreeder	3.789433337	NA	NA	NA	NA	NA	NA	NA	https://advances.sciencemag.org/content/5/12/eaay1276?fbclid=IwAR31ruipCsLUYYyCXC1hAKPHuRjd8gRd-o_p22797OK5qyhSPMLIRaerYM4
Alouatta_caraya	Monotocous	PluralBreeder	3.733016606	2.273001272	NA	-0.008773924	0	NA	1.604334073	2.288696261	https://advances.sciencemag.org/content/5/12/eaay1276?fbclid=IwAR31ruipCsLUYYyCXC1hAKPHuRjd8gRd-o_p22797OK5qyhSPMLIRaerYM4
Alouatta_coibensis	Monotocous	PluralBreeder	3.752750438	NA	1100	-0.22184875	0	NA	NA	NA	https://bioone.org/journals/Primate-Conservation/volume-26/issue-1/052.026.0107/Population-Size-Distribution-and-Conservation-Status-of-Howler-Monkeys-Alouatta/10.1896/052.026.0107.short
Alouatta_palliata	Monotocous	PluralBreeder	3.801374207	2.566732029	1100	-0.22184875	0	NA	1.595496222	2.421603927	https://advances.sciencemag.org/content/5/12/eaay1276?fbclid=IwAR31ruipCsLUYYyCXC1hAKPHuRjd8gRd-o_p22797OK5qyhSPMLIRaerYM4
Alouatta_pigra	Monotocous	PluralBreeder	3.968482949	2.681241237	NA	NA	0	NA	NA	NA	https://advances.sciencemag.org/content/5/12/eaay1276?fbclid=IwAR31ruipCsLUYYyCXC1hAKPHuRjd8gRd-o_p22797OK5qyhSPMLIRaerYM4
Alouatta_seniculus	Monotocous	PluralBreeder	3.781701533	2.469822016	NA	-0.455931956	0.041392685	NA	1.716504164	2.176091259	https://advances.sciencemag.org/content/5/12/eaay1276?fbclid=IwAR31ruipCsLUYYyCXC1hAKPHuRjd8gRd-o_p22797OK5qyhSPMLIRaerYM4
Ateles_belzebuth	Monotocous	PluralBreeder	3.810736437	NA	NA	-0.823908741	0	NA	1.386498966	2.346352975	https://advances.sciencemag.org/content/5/12/eaay1276?fbclid=IwAR31ruipCsLUYYyCXC1hAKPHuRjd8gRd-o_p22797OK5qyhSPMLIRaerYM4
Ateles_hybridus	Monotocous	PluralBreeder	3.825583188	NA	NA	-0.522878745	0	NA	NA	NA	https://advances.sciencemag.org/content/5/12/eaay1276?fbclid=IwAR31ruipCsLUYYyCXC1hAKPHuRjd8gRd-o_p22797OK5qyhSPMLIRaerYM4
Ateles_chamek	Monotocous	PluralBreeder	3.77815125	NA	3790	-0.301029996	0	NA	NA	2.710625015	https://advances.sciencemag.org/content/5/12/eaay1276?fbclid=IwAR31ruipCsLUYYyCXC1hAKPHuRjd8gRd-o_p22797OK5qyhSPMLIRaerYM4
Ateles_marginatus	Monotocous	PluralBreeder	3.77815125	NA	NA	-0.522878745	0	NA	NA	2.722633923	https://link.springer.com/article/10.1007/s10329-009-0146-1
Ateles_fusciceps	Monotocous	PluralBreeder	3.868109321	2.371067862	2000	-0.301029996	0	NA	1.727459921	2.597695186	https://advances.sciencemag.org/content/5/12/eaay1276?fbclid=IwAR31ruipCsLUYYyCXC1hAKPHuRjd8gRd-o_p22797OK5qyhSPMLIRaerYM4
Ateles_geoffroyi	Monotocous	PluralBreeder	3.830373714	2.65079304	2000	-0.508638306	0	NA	1.823409015	2.756331767	https://advances.sciencemag.org/content/5/12/eaay1276?fbclid=IwAR31ruipCsLUYYyCXC1hAKPHuRjd8gRd-o_p22797OK5qyhSPMLIRaerYM4
Ateles_paniscus	Monotocous	PluralBreeder	3.893381657	2.66000172	3790	-0.301029996	0	NA	1.72123337	2.440909082	https://advances.sciencemag.org/content/5/12/eaay1276?fbclid=IwAR31ruipCsLUYYyCXC1hAKPHuRjd8gRd-o_p22797OK5qyhSPMLIRaerYM4
Cebus_albifrons	Monotocous	PluralBreeder	3.398511165	2.366273497	917.69	-0.161150909	0	NA	1.649918719	2.683407299	https://advances.sciencemag.org/content/5/12/eaay1276?fbclid=IwAR31ruipCsLUYYyCXC1hAKPHuRjd8gRd-o_p22797OK5qyhSPMLIRaerYM4
Cebus_capucinus	Monotocous	PluralBreeder	3.419755894	2.375206221	1350	-0.318758763	0	NA	1.690904554	2.815577748	https://advances.sciencemag.org/content/5/12/eaay1276?fbclid=IwAR31ruipCsLUYYyCXC1hAKPHuRjd8gRd-o_p22797OK5qyhSPMLIRaerYM4
Cebus_olivaceus	Monotocous	PluralBreeder	3.394670524	NA	NA	-0.602059991	0	0.97	1.860338007	2.450249108	https://advances.sciencemag.org/content/5/12/eaay1276?fbclid=IwAR31ruipCsLUYYyCXC1hAKPHuRjd8gRd-o_p22797OK5qyhSPMLIRaerYM4
Cebus_apella	Monotocous	PluralBreeder	3.412544542	2.366535019	1000	-0.236572006	0.096910013	NA	1.75709222	2.737192643	https://advances.sciencemag.org/content/5/12/eaay1276?fbclid=IwAR31ruipCsLUYYyCXC1hAKPHuRjd8gRd-o_p22797OK5qyhSPMLIRaerYM4
Cebus_libidinosus	Monotocous	PluralBreeder	3.422014996	NA	1000	-0.22184875	0.021189299	NA	NA	NA	https://advances.sciencemag.org/content/5/12/eaay1276?fbclid=IwAR31ruipCsLUYYyCXC1hAKPHuRjd8gRd-o_p22797OK5qyhSPMLIRaerYM4
Cebus_nigritus	Monotocous	PluralBreeder	3.422014996	NA	1000	-0.22184875	0	NA	NA	NA	https://advances.sciencemag.org/content/5/12/eaay1276?fbclid=IwAR31ruipCsLUYYyCXC1hAKPHuRjd8gRd-o_p22797OK5qyhSPMLIRaerYM4
Cebus_xanthosternos	Monotocous	PluralBreeder	3.422014996	NA	1000	-0.22184875	0.021189299	NA	NA	NA	https://onlinelibrary.wiley.com/doi/abs/10.1002/ajp.20648
Oryx_dammah	Monotocous	PluralBreeder	5.249198357	4.013539539	NA	0.276461804	0	NA	1.328379603	2.217483944	https://www.marwell.org.uk/downloads/dghoumeseepreport.pdf
Oryx_gazella	Monotocous	PluralBreeder	5.261262869	4.079723775	NA	0.120573931	0	NA	1.336059278	2.419625361	https://www.biorxiv.org/content/10.1101/603399v1.abstract
Oryx_leucoryx	Monotocous	PluralBreeder	5.084039781	NA	NA	0	0	NA	1.419790586	2.096214585	https://www.sciencedirect.com/science/article/pii/S0006320798001360
Hippotragus_equinus	Monotocous	PluralBreeder	5.368286885	4.180890237	NA	0.071882007	0	NA	1.378761175	2.191451015	https://www.biorxiv.org/content/10.1101/603399v1.abstract
Hippotragus_niger	Monotocous	PluralBreeder	5.327869569	4.188848083	NA	0	0	0.8605	1.398981067	2.426023016	https://www.biorxiv.org/content/10.1101/603399v1.abstract
Alcelaphus_buselaphus	Monotocous	PluralBreeder	5.188928484	4.007178727	47894.46	0.027349608	0	NA	1.374381698	2.40654018	https://onlinelibrary.wiley.com/doi/pdf/10.1111/j.1365-2028.2010.01243.x
Alcelaphus_caama	Monotocous	PluralBreeder	5.20403564	NA	47894.46	0.027349608	0	NA	NA	NA	https://www.ajol.info/index.php/sinet/article/view/78232
Alcelaphus_lichtensteinii	Monotocous	PluralBreeder	5.206415206	NA	NA	0.041392685	-0.004364805	NA	NA	NA	https://www.tandfonline.com/doi/abs/10.1080/02541858.1985.11447914
Connochaetes_gnou	Monotocous	PluralBreeder	5.121395681	4.041392685	NA	NA	0.004321374	NA	1.402605242	2.39497672	https://www.biorxiv.org/content/10.1101/603399v1.abstract
Connochaetes_taurinus	Monotocous	PluralBreeder	5.216165902	4.248382096	51125.665	0	0	0.876	1.231724383	2.163757524	https://www.biorxiv.org/content/10.1101/603399v1.abstract
Budorcas_taxicolor	Monotocous	PluralBreeder	5.382017043	3.77815125	NA	0	0.037426498	NA	1.434089638	2.396024897	https://www.biorxiv.org/content/10.1101/603399v1.abstract
Ovis_dalli	Monotocous	PluralBreeder	4.803381244	3.551449998	28000	-0.107905397	0.025305865	0.894666667	1.442166086	2.213836388	https://www.biorxiv.org/content/10.1101/603399v1.abstract
Capra_falconeri	Monotocous	PluralBreeder	4.612783857	NA	NA	NA	0.136720567	NA	1.39216915	2.270911639	https://www.biorxiv.org/content/10.1101/603399v1.abstract
Capra_hircus	Monotocous	PluralBreeder	4.758407167	3.340444115	NA	0	0.136720567	NA	1.230959556	2.398998397	https://academic.oup.com/beheco/article-abstract/18/1/103/208876
Capra_ibex	Monotocous	PluralBreeder	4.914695687	3.445794068	15691.695	-0.113509275	0.086359831	0.97	1.566673138	2.240299582	https://www.biorxiv.org/content/10.1101/603399v1.abstract
Capra_walie	Monotocous	PluralBreeder	4.903089987	NA	15691.695	-0.096910013	0.041392685	NA	NA	NA	http://www.secem.es/wp-content/uploads/2013/03/Galemys-22-NE-26-Gebremedhin-421-432.pdf
Rupicapra_rupicapra	Monotocous	PluralBreeder	4.487374132	3.456583126	NA	-0.036212173	0	0.781	1.432006687	2.203250524	https://www.biorxiv.org/content/10.1101/603399v1.abstract
Ovibos_moschatus	Monotocous	PluralBreeder	5.457124626	4.044437838	62467.44	-0.107905397	0.004321374	NA	1.567379308	2.489114369	https://www.biorxiv.org/content/10.1101/603399v1.abstract
Oreamnos_americanus	Monotocous	PluralBreeder	4.887992196	3.503564628	NA	0	0	0.880333333	1.509740016	2.367188135	https://www.biorxiv.org/content/10.1101/603399v1.abstract
Antidorcas_marsupialis	Monotocous	PluralBreeder	4.537819095	3.592176757	NA	0.021189299	0	NA	0.938019098	2.366982976	https://www.biorxiv.org/content/10.1101/603399v1.abstract
Kobus_ellipsiprymnus	Monotocous	PluralBreeder	5.243864085	3.954242509	NA	0.041392685	0.021189299	0.856	1.40688067	2.463892989	https://www.biorxiv.org/content/10.1101/603399v1.abstract
Kobus_leche	Monotocous	PluralBreeder	4.945796742	3.707570176	NA	NA	0	NA	1.425208051	2.384532616	https://www.biorxiv.org/content/10.1101/603399v1.abstract
Kobus_kob	Monotocous	PluralBreeder	4.912753304	3.693507109	31600	0.113943352	0	0.762	1.097604329	2.419790586	https://www.biorxiv.org/content/10.1101/603399v1.abstract
Pelea_capreolus	Monotocous	PluralBreeder	4.397940009	NA	NA	NA	0	NA	NA	2.170261715	https://www.biorxiv.org/content/10.1101/603399v1.abstract
Ourebia_ourebi	Monotocous	PluralBreeder	4.236789099	3.349277528	NA	0.181843588	0	NA	1.056142262	2.279666944	https://www.biorxiv.org/content/10.1101/603399v1.abstract
Procapra_gutturosa	Monotocous	PluralBreeder	4.431363764	3.462397998	NA	0.021189299	0.120573931	0.6985	1.246005904	2.056904851	https://www.biorxiv.org/content/10.1101/603399v1.abstract
Bison_bison	Monotocous	PluralBreeder	5.752155194	4.397940009	158000	-0.045757491	0	NA	1.547651658	2.598056947	https://www.biorxiv.org/content/10.1101/603399v1.abstract
Bison_bonasus	Monotocous	PluralBreeder	5.76292877	4.35218329	158000	-0.15490196	0	NA	1.524396122	2.575106985	https://www.biorxiv.org/content/10.1101/603399v1.abstract
Bos_javanicus	Monotocous	PluralBreeder	5.834632611	NA	NA	0	0.068185862	NA	1.396896449	2.507990725	https://www.biorxiv.org/content/10.1101/603399v1.abstract
Bubalus_bubalis	Monotocous	PluralBreeder	5.922984816	4.574031268	NA	-0.301029996	0.130333769	NA	1.262688344	2.583652109	https://www.biorxiv.org/content/10.1101/603399v1.abstract
Taurotragus_derbianus	Monotocous	PluralBreeder	5.832508913	NA	96495.55	0.056904851	0	NA	1.564073979	2.085647288	http://files.gianteland.webnode.cz/200000173-6db376eae0/Antoninova%20et%20al.%202004%20Herd%20structure%20of%20Giant%20Eland%20in%20Bandia%20Reserve.pdf
Taurotragus_oryx	Monotocous	PluralBreeder	5.668618845	4.452169919	96495.55	0.056904851	0	NA	1.367542274	2.473632927	https://bioone.org/journals/mammalian-species/volume-2002/issue-689/1545-1410(2002)689%3C0001%3ATO%3E2.0.CO%3B2/Taurotragus-oryx/10.1644/1545-1410(2002)689%3C0001:TO%3E2.0.CO;2.full
Tragelaphus_strepsiceros	Monotocous	PluralBreeder	5.309097617	4.208172527	NA	0	0	0.882	1.2509077	2.438542349	https://www.biorxiv.org/content/10.1101/603399v1.abstract
Tragelaphus_eurycerus	Monotocous	PluralBreeder	5.392477113	4.284205068	NA	-0.142667504	0	NA	1.437750563	2.394276527	https://www.biorxiv.org/content/10.1101/603399v1.abstract
Tragelaphus_scriptus	Monotocous	SingularBreeder	4.682370743	3.579783597	NA	0.176091259	0	NA	1.215637563	2.214313897	https://www.biorxiv.org/content/10.1101/603399v1.abstract
Tragelaphus_imberbis	Monotocous	PluralBreeder	4.866287339	3.760422483	NA	0.120573931	0	NA	1.329397879	2.074816441	https://www.biorxiv.org/content/10.1101/603399v1.abstract
Rangifer_tarandus	Monotocous	PluralBreeder	5.030296055	3.761451958	24900	-0.040958608	0.041392685	0.862333333	1.361727836	2.400019635	https://www.cambridge.org/core/journals/journal-of-zoology/article/effects-of-age-density-and-sex-ratio-on-reproductive-effort-in-male-reindeer-rangifer-tarandus/D7E5E3DB6630A017891D5692FE967015
Przewalskium_albirostris	Monotocous	PluralBreeder	5.113943352	NA	NA	0	0	NA	1.38327665	2.383456297	https://academic.oup.com/mspecies/article-abstract/42/849/7/2642952
Rucervus_duvaucelii	Monotocous	PluralBreeder	5.194514342	NA	NA	NA	0	NA	1.559308011	2.45484486	http://journals.ansfoundation.org/index.php/jans/article/view/409
Cervus_elaphus	Monotocous	PluralBreeder	5.217776297	3.944830462	46900	-0.060480747	0.008600172	0.8386	1.482301767	2.534305387	https://books.google.de/books?id=x4SGuA3t-NoC&pg=PA348&dq=cervus+elaphus+rhum&hl=de&sa=X&ved=0ahUKEwiqsay4-_HmAhVFI1AKHfzuClEQ6AEIODAB
Dama_dama	Monotocous	PluralBreeder	4.833147112	3.653751669	22570	0	0.045322979	NA	1.292034436	2.456153389	https://link.springer.com/article/10.1007/s00265-005-0012-0
Antilocapra_americana	Polytocous	PluralBreeder	4.66267918	3.487587998	8900	0	0.274157849	NA	1.270212855	2.19873954	https://www.biorxiv.org/content/10.1101/603399v1.abstract
Delphinus_delphis	Monotocous	PluralBreeder	4.893109554	3.848189117	39999.995	-0.387216143	0	NA	1.753889332	2.380211242	https://www.nature.com/articles/s41559-017-0336-y
Delphinus_capensis	Monotocous	PluralBreeder	4.89108199	NA	39999.995	-0.37675071	-0.004364805	NA	NA	NA	https://www.nature.com/articles/s41559-017-0336-y
Tursiops_truncatus	Monotocous	PluralBreeder	5.27106678	4.276921132	NA	-0.301029996	0	NA	1.981773319	2.780749231	https://www.nature.com/articles/s41559-017-0336-y
Tursiops_aduncus	Monotocous	PluralBreeder	5.149680882	NA	NA	-0.301029996	0	NA	NA	NA	https://www.nature.com/articles/s41559-017-0336-y
Globicephala_melas	Monotocous	PluralBreeder	6.025305865	5.040074656	NA	-0.698970004	0	NA	1.912647106	2.857332496	https://www.nature.com/articles/s41559-017-0336-y
Orcinus_orca	Monotocous	PluralBreeder	6.617393546	5.202306633	NA	-0.677780705	0	NA	2.120935693	3.033423756	https://www.nature.com/articles/s41559-017-0336-y
Sotalia_fluviatilis	Monotocous	PluralBreeder	4.669006998	NA	NA	-0.397940009	0	NA	NA	NA	https://www.nature.com/articles/s41559-017-0336-y
Sousa_chinensis	Monotocous	PluralBreeder	5.447158031	NA	NA	-0.479298174	0	NA	NA	NA	https://www.nature.com/articles/s41559-017-0336-y
Stenella_longirostris	Monotocous	PluralBreeder	4.84716118	NA	39999.995	-0.48148606	0	NA	1.792111409	NA	https://www.nature.com/articles/s41559-017-0336-y
Delphinapterus_leucas	Monotocous	PluralBreeder	6.020154032	4.853698212	NA	-0.494850022	0.004321374	NA	1.744371227	2.62324929	https://www.nature.com/articles/s41559-017-0336-y
Monodon_monoceros	Monotocous	PluralBreeder	6.031408464	4.903089987	NA	-0.494850022	0	NA	1.860457795	2.77815125	https://www.nature.com/articles/s41559-017-0336-y
Hylochoerus_meinertzhageni	Polytocous	PluralBreeder	5.306425028	3.096910013	NA	0.041392685	0.685741739	NA	1.171141151	2.334453751	https://books.google.de/books?id=B_07noCPc4kC&printsec=frontcover&dq=Kingdon,+mammals+of+africa&hl=de&sa=X&ved=0ahUKEwjt3tvE_PHmAhWDLFAKHdbDBEEQ6AEIMDAA
Camelus_bactrianus	Monotocous	PluralBreeder	5.375663614	4.544068044	NA	-0.301029996	0	NA	1.626340367	2.327154512	https://www.sciencedirect.com/science/article/pii/000632079291147K
Lama_glama	Monotocous	PluralBreeder	5.149988457	4.079181246	29000	-0.164309429	0	NA	1.124830149	2.239049093	https://link.springer.com/article/10.1007/BF00890428
Vicugna_vicugna	Monotocous	PluralBreeder	4.698970004	3.76653702	NA	-0.161150909	0	NA	1.371806459	2.558228422	https://link.springer.com/article/10.1007/BF00890428
Equus_asinus	Monotocous	PluralBreeder	5.317016008	4.464886848	32500	NA	0	0.87875	1.365487985	2.751279104	http://www.academia.edu/download/38898576/Franklin_Vicuna_1974.pdf#page=122
Equus_burchellii	Monotocous	PluralBreeder	5.42894429	4.509094944	189750	-0.207608311	0	0.9	1.445136969	2.670245853	https://www.sciencedirect.com/science/article/pii/S0003347207000462
Equus_grevyi	Monotocous	PluralBreeder	5.584331224	4.602059991	NA	-0.301029996	0	NA	1.656098202	2.55448916	http://www.academia.edu/download/38898576/Franklin_Vicuna_1974.pdf#page=122
Equus_zebra	Monotocous	PluralBreeder	5.471291711	4.477121255	117097.78	-0.22184875	0	NA	1.567966907	2.575418791	https://onlinelibrary.wiley.com/doi/abs/10.1111/j.1439-0310.1984.tb00355.x
Equus_hemionus	Monotocous	PluralBreeder	5.361727836	NA	NA	-0.161150909	0	0.912	1.520614522	2.468642668	https://onlinelibrary.wiley.com/doi/abs/10.1111/j.1439-0310.1977.tb00999.x
Equus_kiang	Monotocous	PluralBreeder	5.439332694	NA	NA	-0.301029996	0	NA	NA	2.531606632	https://academic.oup.com/mspecies/article-pdf/doi/10.1644/835.1/25140548/835.pdf
Equus_caballus	Monotocous	PluralBreeder	5.391064607	4.618048097	NA	-0.301029996	0	0.979	1.59736605	2.856982507	http://www.academia.edu/download/38898576/Franklin_Vicuna_1974.pdf#page=122
Lophostoma_silvicolum	Monotocous	PluralBreeder	1.509068045	NA	NA	0.301029996	0	NA	NA	NA	https://link.springer.com/article/10.1007/s00265-005-0913-y
Myotis_volans	Monotocous	PluralBreeder	0.860338007	NA	NA	0	0	NA	0.705007959	2.40454295	https://www.jstor.org/stable/1375142
Myotis_daubentonii	Monotocous	PluralBreeder	0.929418926	NA	5.49	0	0.08278537	NA	NA	NA	https://journals.plos.org/plosone/article?id=10.1371/journal.pone.0112225
Myotis_myotis	Monotocous	PluralBreeder	1.427810573	0.770852012	23.1	0	0.176091259	0.8295	1.043362278	2.383060977	https://journals.plos.org/plosone/article?id=10.1371/journal.pone.0112225
Myotis_californicus	Monotocous	PluralBreeder	0.643452677	NA	NA	0	0	NA	NA	2.261572119	https://academic.oup.com/jmammal/article-abstract/78/4/1231/871897
Myotis_mystacinus	Monotocous	PluralBreeder	0.711807229	NA	NA	0	0	NA	1.136720567	2.404114998	https://www.ingentaconnect.com/content/miiz/actac/2008/00000010/00000001/art00007
Myotis_nigricans	Monotocous	PluralBreeder	0.62324929	NA	3.7	0.439332694	0	NA	0.514547753	1.924279286	https://www.jstor.org/stable/3503847
Procapra_przewalskii	Monotocous	PluralBreeder	4.403957919	NA	NA	NA	0	NA	NA	NA	https://zslpublications.onlinelibrary.wiley.com/doi/abs/10.1017/S0952836901001248
Bos_sauveli	Monotocous	PluralBreeder	5.903089987	NA	NA	NA	0	NA	NA	NA	https://www.degruyter.com/view/j/mamm.1967.31.issue-4/mamm.1967.31.4.521/mamm.1967.31.4.521.xml
Boselaphus_tragocamelus	Monotocous	PluralBreeder	5.241795431	3.769007871	NA	0.053078444	0.133538908	NA	1.45591024	2.415307292	https://academic.oup.com/mspecies/article-abstract/doi/10.1644/813.1/2600857
Balaena_mysticetus	Monotocous	PluralBreeder	7.954242509	NA	NA	-0.522878745	0	NA	2.383582005	3.270911639	https://www.nature.com/articles/s41559-017-0336-y
Eubalaena_australis	Monotocous	PluralBreeder	7.531478917	NA	872755.7	-0.34174393	0	NA	2.036429266	2.62324929	https://www.nature.com/articles/s41559-017-0336-y
Eubalaena_glacialis	Monotocous	PluralBreeder	7.361727836	NA	5000000	-0.537602002	0	NA	2.015653099	2.905256049	https://onlinelibrary.wiley.com/doi/abs/10.1111/j.1748-7692.2007.00154.x
Lophuromys_flavopunctatus	Polytocous	SingularBreeder	1.74036269	0.812913357	15.41	NA	0.36361198	NA	0.301029996	NA	https://academic.oup.com/jmammal/article-abstract/45/3/345/995764
Aethomys_chrysophilus	Polytocous	SingularBreeder	1.895146189	0.648360011	30.995	NA	0.556302501	NA	0.57634135	NA	https://www.ajol.info/index.php/az/article/view/151162
Apodemus_flavicollis	Polytocous	SingularBreeder	1.480725379	0.374748346	8.7	0.451786436	0.754348336	0.405	0.326335861	1.700963178	http://publication.nhmus.hu/pdf/actazool/ActaZH_2006_Vol_52_1_81.pdf
Bandicota_bengalensis	Polytocous	SingularBreeder	2.221857435	0.646403726	22.9	0.770852012	0.900913068	NA	0.414973348	NA	http://www.publish.csiro.au/ZO/ZO9830123
Bandicota_indica	Polytocous	SingularBreeder	2.736396502	0.999565488	39.7	0.60368555	0.871572936	NA	0.923761961	NA	https://www.insa.nic.in/writereaddata/UpLoadedFiles/PINSA/Vol49B_1983_4_Art06.pdf
Pseudomys_australis	Polytocous	SingularBreeder	1.812913357	0.602059991	12.5	NA	0.495544338	NA	0.624282096	1.907948522	http://www.publish.csiro.au/wr/WR97049
Praomys_jacksoni	Polytocous	SingularBreeder	1.602059991	NA	10.5	0.602059991	0.505149978	NA	0.374748346	NA	https://uhdspace.uhasselt.be/dspace/handle/1942/3250
Abrothrix_longipilis	Polytocous	SingularBreeder	1.574609941	0.51851394	65.53	0.397940009	0.568201724	NA	0.352182518	NA	https://onlinelibrary.wiley.com/doi/abs/10.1002/ar.1092340109
Phyllotis_darwini	Polytocous	SingularBreeder	1.706034661	NA	NA	NA	0.602059991	0.64	NA	NA	https://besjournals.onlinelibrary.wiley.com/doi/abs/10.1046/j.0021-8790.2001.00536.x%4010.1111/%28ISSN%291365-2664.SOUTHAM
Chelemys_macronyx	Polytocous	SingularBreeder	1.784581635	NA	NA	NA	0.640481437	NA	NA	NA	https://www.google.com/books?hl=de&lr=&id=sxmPxO7rWscC&oi=fnd&pg=PA227&dq=Chelemys+macronyx+solitary&ots=2n_7GTR1BZ&sig=abbfay18E9zcPdIrPe-zEIbxGBk
Oligoryzomys_flavescens	Polytocous	SingularBreeder	1.322219295	NA	NA	NA	0.531478917	NA	NA	NA	https://link.springer.com/article/10.1023/A:1018399308323
Oligoryzomys_longicaudatus	Polytocous	SingularBreeder	1.443262988	NA	NA	NA	0.602059991	NA	NA	NA	https://link.springer.com/article/10.1007/s10393-017-1301-6
Oryzomys_palustris	Polytocous	SingularBreeder	1.697578034	0.56937391	22.12	0.74036269	0.589949601	NA	0.303196057	NA	https://zslpublications.onlinelibrary.wiley.com/doi/abs/10.1111/j.1469-7998.1985.tb03531.x
Oxymycterus_rufus	Polytocous	SingularBreeder	1.931966115	NA	NA	0.414973348	0.480006943	NA	0.549003262	NA	https://www.researchgate.net/profile/Victor_Cueto/publication/282805939_Population_demography_of_Oxymycterus_rufus_Rodentia_Cricetidae_inhabiting_a_patchy_environment_of_the_delta_of_the_Parana_River_Argentina/links/567817df08aebcdda0ebbed6.pdf
Sigmodon_fulviventer	Polytocous	SingularBreeder	2.324282455	NA	NA	NA	0.698970004	NA	0.176091259	NA	https://www.jstor.org/stable/3503788
Sigmodon_hispidus	Polytocous	SingularBreeder	2.246326208	0.808210973	19.8	0.552668216	0.742725131	NA	0.120573931	1.796366155	https://esajournals.onlinelibrary.wiley.com/doi/abs/10.2307/1935106
Sigmodon_ochrognathus	Polytocous	SingularBreeder	2.028733879	0.722633923	21.68	0.301029996	0.574031268	NA	0.133538908	NA	https://www.jstor.org/stable/2423067?seq=1#metadata_info_tab_contents
Scotinomys_teguina	Polytocous	SingularBreeder	1.064457989	0.130333769	NA	0.583198774	0.447158031	NA	0.053078444	NA	https://academic.oup.com/jmammal/article/90/3/715/880897
Scotinomys_xerampelinus	Polytocous	SingularBreeder	1.176091259	0.130333769	NA	0.56937391	0.481442629	NA	0.238046103	NA	https://academic.oup.com/jmammal/article/90/3/715/880897
Reithrodontomys_humulis	Polytocous	SingularBreeder	1.049218023	0.056904851	NA	0.562292864	0.462397998	NA	0.540329475	1.354684554	https://www.jstor.org/stable/pdf/2425677.pdf?refreqid=excelsior%3A4eeba85ce4d3a30cc7c8d3e8b78b5f52
Reithrodontomys_megalotis	Polytocous	SingularBreeder	1.103119254	0.086359831	NA	0.653212514	0.519827994	NA	0.550228353	0.960470778	https://www.jstor.org/stable/2424837?seq=1#metadata_info_tab_contents
Reithrodontomys_montanus	Polytocous	SingularBreeder	0.942008053	0.049218023	5.4	NA	0.617000341	NA	0.390935107	0.960470778	https://www.journals.uchicago.edu/doi/abs/10.1086/282264
Reithrodontomys_raviventris	Polytocous	SingularBreeder	1.042575512	NA	NA	0	0.588831726	NA	NA	0.960470778	https://www.journals.uchicago.edu/doi/abs/10.1086/282264
Neotoma_albigula	Polytocous	SingularBreeder	2.310332135	1.0523091	103.3	0.301029996	0.311753861	NA	0.591064607	1.999608959	https://www.jstor.org/stable/3504165
Neotoma_floridana	Polytocous	SingularBreeder	2.486430479	1.132579848	64.3	0.397940009	0.505149978	NA	0.595496222	1.767749367	https://academic.oup.com/jmammal/article-abstract/51/1/94/884880
Neotoma_magister	Polytocous	SingularBreeder	2.319293484	NA	64.3	0.352182518	0.33243846	NA	NA	NA	https://bioone.org/journals/Mammalian-Species/volume-2006/issue-789/789.1/span-classgenus-speciesNeotoma-magisterspan/10.1644/789.1.full
Neotoma_lepida	Polytocous	SingularBreeder	2.227320983	0.941511433	34.94	0.301029996	0.45331834	NA	0.527629901	1.984527313	https://www.researchgate.net/profile/Vernon_Bleich2/publication/275632752_Observations_on_the_Home_Range_of_the_Desert_Woodrat_Neotoma_lepida_intermedia/links/56a8e25608aeea2a2049816a.pdf
Neotoma_micropus	Polytocous	SingularBreeder	2.379378045	1.068185862	90.725	0.380211242	0.399673722	NA	0.654176542	1.602059991	https://www.jstor.org/stable/2426848?seq=1#metadata_info_tab_contents
Neotoma_fuscipes	Polytocous	SingularBreeder	2.407883562	0.991226076	NA	0.075546961	0.367355921	0.673	0.77815125	NA	https://link.springer.com/article/10.1007/s00265-007-0378-2
Cricetus_cricetus	Polytocous	SingularBreeder	2.549567233	0.705863712	105	0.301029996	0.873901598	NA	0.471291711	1.668665416	https://link.springer.com/article/10.1023/A:1024767114707
Mesocricetus_auratus	Polytocous	SingularBreeder	2.021189299	0.376576957	22.93	0.574031268	0.944482672	NA	0.195899652	1.617000341	https://www.sciencedirect.com/science/article/pii/S0003347286801567
Mesocricetus_brandti	Polytocous	SingularBreeder	2.205475037	NA	22.93	0.477121255	0.860338007	NA	0.103803721	1.421603927	https://www.cambridge.org/core/journals/journal-of-zoology/article/notes-on-the-current-distribution-and-the-ecology-of-wild-golden-hamsters-mesocricetus-auratus/A57232691258B6DB389C66236CA330A0
Mesocricetus_raddei	Polytocous	SingularBreeder	2.021189299	NA	22.93	0.301029996	0.943988875	NA	NA	NA	https://www.sciencedirect.com/science/article/pii/S1616504717300332
Tscherskia_triton	Polytocous	SingularBreeder	1.397940009	NA	NA	NA	0.62324929	NA	NA	NA	https://academic.oup.com/jmammal/article-abstract/91/1/200/834288
Alticola_strelzowi	Polytocous	SingularBreeder	1.698970004	0.477121255	15	0.342422681	0.886490725	NA	NA	NA	https://academic.oup.com/mspecies/article-abstract/doi/10.2307/0.626.1/2600460
Myodes_glareolus	Polytocous	SingularBreeder	1.332842267	0.250420002	9.44	0.5132176	0.653212514	0.04	0.342422681	1.772028165	https://www.sciencedirect.com/science/article/pii/S0031938416300956
Myodes_rutilus	Polytocous	SingularBreeder	1.397940009	0.469822016	NA	0.579783597	0.84509804	NA	0.602059991	NA	https://link.springer.com/article/10.1134/S1995425510010182
Arborimus_longicaudus	Polytocous	SingularBreeder	1.469822016	0.409933123	21	NA	0.409933123	NA	NA	NA	https://bioone.org/journals/Northwest-Science/volume-83/issue-3/046.083.0310/Home-Range-Areas-and-Activity-Patterns-of-Red-Tree-Voles/10.3955/046.083.0310.short
Phenacomys_intermedius	Polytocous	SingularBreeder	1.522835314	0.359835482	15.28	0.361727836	0.600972896	NA	0.086359831	1.681241237	https://ir.library.oregonstate.edu/dspace/handle/1957/9344
Arvicola_amphibius	Polytocous	SingularBreeder	2.036429266	NA	42	0.507855872	0.705863712	NA	NA	NA	https://journals.plos.org/plosone/article?id=10.1371/journal.pone.0154338
Dicrostonyx_nelsoni	Polytocous	SingularBreeder	1.766710207	NA	23	0.397940009	0.531478917	NA	NA	NA	http://www.ecography.org/sites/ecography.org/files/appendix/ecog-04347.pdf
Dicrostonyx_groenlandicus	Polytocous	SingularBreeder	1.775828815	0.638489257	23	0.653212514	0.521138084	NA	0.123851641	1.424718337	http://www.ecography.org/sites/ecography.org/files/appendix/ecog-04347.pdf
Dicrostonyx_hudsonius	Polytocous	SingularBreeder	1.755874856	NA	NA	0.176091259	0.542825427	NA	NA	NA	http://www.ecography.org/sites/ecography.org/files/appendix/ecog-04347.pdf
Dicrostonyx_nunatakensis	Polytocous	SingularBreeder	1.766710207	NA	23	0.397940009	0.531478917	NA	NA	NA	http://www.ecography.org/sites/ecography.org/files/appendix/ecog-04347.pdf
Dicrostonyx_richardsoni	Polytocous	SingularBreeder	1.74036269	0.602059991	23	0.397940009	0.544068044	NA	0.480006943	1.50623436	http://www.ecography.org/sites/ecography.org/files/appendix/ecog-04347.pdf
Dicrostonyx_torquatus	Polytocous	SingularBreeder	1.908485019	0.511883361	25.5	0.301029996	0.641474111	NA	0.480006943	1.659250469	http://www.ecography.org/sites/ecography.org/files/appendix/ecog-04347.pdf
Dicrostonyx_vinogradovi	Polytocous	SingularBreeder	1.831773822	NA	25.5	0.243038049	0.58546073	NA	NA	NA	http://www.ecography.org/sites/ecography.org/files/appendix/ecog-04347.pdf
Ellobius_talpinus	Polytocous	SingularBreeder	1.591064607	NA	NA	0.679427897	0.556302501	NA	0.557507202	NA	http://yadda.icm.edu.pl/yadda/element/bwmeta1.element.agro-article-958f121d-acc5-461b-b5b8-75d0d4cf76b0
Myopus_schisticolor	Polytocous	SingularBreeder	1.426023016	0.481442629	14.345	0.217483944	0.660865478	NA	0.037426498	1.082066934	https://www.sciencedirect.com/science/article/pii/S0022519396900612
Synaptomys_borealis	Polytocous	SingularBreeder	1.417471693	NA	NA	0.397940009	0.648360011	NA	NA	NA	http://www.ecography.org/sites/ecography.org/files/appendix/ecog-04347.pdf
Synaptomys_cooperi	Polytocous	SingularBreeder	1.486855355	0.549003262	20	0.397940009	0.492760389	NA	NA	1.48029446	https://esajournals.onlinelibrary.wiley.com/doi/abs/10.2307/1940437
Microtus_agrestis	Polytocous	SingularBreeder	1.619823501	0.361727836	8.9	0.556302501	0.64443859	NA	0.075546961	1.658869592	https://www.jstor.org/stable/3543592
Neofiber_alleni	Polytocous	SingularBreeder	2.474944336	0.960946196	NA	0.655138435	0.426511261	NA	0.474216264	NA	https://www.jstor.org/stable/1942628?seq=1#metadata_info_tab_contents
Taterillus_gracilis	Polytocous	SingularBreeder	1.714999967	NA	NA	NA	0.653212514	NA	0.480006943	NA	https://books.google.de/books?id=B_07noCPc4kC&printsec=frontcover&dq=kingdon+african+mammals&hl=de&sa=X&ved=0ahUKEwjx45_IsunlAhU8wcQBHQx0C1EQ6AEIRDAC#v=onepage&q=Taterillus%20gracilis&f=false
Taterillus_pygargus	Polytocous	SingularBreeder	1.682145076	NA	11	0.698970004	0.602059991	NA	0.477121255	NA	https://books.google.de/books?id=B_07noCPc4kC&printsec=frontcover&dq=kingdon+african+mammals&hl=de&sa=X&ved=0ahUKEwjx45_IsunlAhU8wcQBHQx0C1EQ6AEIRDAC#v=onepage&q=Taterillus%20gracilis&f=false
Beamys_hindei	Polytocous	SingularBreeder	2.007192824	0.505149978	59.2	0.698970004	0.629409599	NA	0.835690572	NA	https://books.google.de/books?id=B_07noCPc4kC&printsec=frontcover&dq=kingdon+african+mammals&hl=de&sa=X&ved=0ahUKEwjx45_IsunlAhU8wcQBHQx0C1EQ6AEIRDAC#v=snippet&q=Beamys%20hindei&f=false
Cricetomys_gambianus	Polytocous	SingularBreeder	3.112705521	1.387389826	NA	0.606381365	0.534026106	NA	0.723455672	1.702430536	https://books.google.de/books?id=B_07noCPc4kC&printsec=frontcover&dq=kingdon+african+mammals&hl=de&sa=X&ved=0ahUKEwjx45_IsunlAhU8wcQBHQx0C1EQ6AEIRDAC#v=onepage&q=Cricetomys%20gambianus&f=false
Cricetomys_ansorgei	Polytocous	SingularBreeder	3.146128036	NA	NA	0.574031268	0.492760389	NA	NA	NA	https://books.google.de/books?id=B_07noCPc4kC&printsec=frontcover&dq=kingdon+african+mammals&hl=de&sa=X&ved=0ahUKEwjx45_IsunlAhU8wcQBHQx0C1EQ6AEIRDAC#v=onepage&q=Cricetomys%20gambianus&f=false
Saccostomus_campestris	Polytocous	SingularBreeder	1.675686709	0.414973348	NA	0.469822016	0.838849091	NA	0.264817823	1.638489257	https://books.google.de/books?id=B_07noCPc4kC&printsec=frontcover&dq=kingdon+african+mammals&hl=de&sa=X&ved=0ahUKEwjx45_IsunlAhU8wcQBHQx0C1EQ6AEIRDAC#v=onepage&q=Saccostomus%20campestris&f=false
Calomyscus_hotsoni	Polytocous	SingularBreeder	1.309630167	NA	NA	0	0.522444234	NA	NA	NA	https://www.tandfonline.com/doi/abs/10.1080/03949370.2019.1621390
Calomyscus_elburzensis	Polytocous	SingularBreeder	1.309630167	NA	NA	0	0.564073979	NA	NA	NA	https://www.tandfonline.com/doi/abs/10.1080/03949370.2019.1621390
Deomys_ferrugineus	Polytocous	SingularBreeder	1.760422483	NA	NA	NA	0.230448921	NA	NA	NA	https://www.tandfonline.com/doi/abs/10.1080/15627020.2012.11407533
Steatomys_krebsii	Polytocous	SingularBreeder	1.380211242	NA	NA	NA	0.643452677	NA	NA	NA	https://onlinelibrary.wiley.com/doi/abs/10.1111/j.1365-2907.1986.tb00016.x
Steatomys_pratensis	Polytocous	SingularBreeder	1.40688067	0.190331698	NA	NA	0.671172843	NA	NA	NA	https://books.google.de/books?id=B_07noCPc4kC&printsec=frontcover&dq=kingdon+african+mammals&hl=de&sa=X&ved=0ahUKEwjx45_IsunlAhU8wcQBHQx0C1EQ6AEIRDAC#v=onepage&q=Steatomys%20krebsii&f=false
Malacothrix_typica	Polytocous	SingularBreeder	1.090963077	0.079181246	NA	0	0.612783857	NA	0.326335861	NA	https://books.google.de/books?id=B_07noCPc4kC&printsec=frontcover&dq=kingdon+african+mammals&hl=de&sa=X&ved=0ahUKEwjx45_IsunlAhU8wcQBHQx0C1EQ6AEIRDAC#v=onepage&q=Malacothrix%20typica&f=false
Thomomys_bottae	Polytocous	SingularBreeder	2.089905111	0.547774705	NA	0.176091259	0.722633923	NA	0.880813592	1.650210355	http://hilgardia.ucanr.edu/Abstract/?a=hilg.v29n07p277
Thomomys_townsendii	Polytocous	SingularBreeder	2.395326393	NA	NA	0.301029996	0.755112266	NA	NA	1.483301952	http://hilgardia.ucanr.edu/Abstract/?a=hilg.v29n07p277
Thomomys_umbrinus	Polytocous	SingularBreeder	2.045322979	NA	NA	0	0.62324929	NA	0.901458321	1.483301952	http://hilgardia.ucanr.edu/Abstract/?a=hilg.v29n07p277
Thomomys_bulbivorus	Polytocous	SingularBreeder	2.580297588	0.78604121	85.995	0.10720997	0.755874856	NA	0.783903579	1.483301952	http://hilgardia.ucanr.edu/Abstract/?a=hilg.v29n07p277
Thomomys_monticola	Polytocous	SingularBreeder	1.929418926	NA	NA	0	0.544068044	NA	0.783903579	1.483301952	http://hilgardia.ucanr.edu/Abstract/?a=hilg.v29n07p277
Thomomys_mazama	Polytocous	SingularBreeder	1.942008053	NA	NA	0	0.698970004	NA	NA	1.784403302	http://hilgardia.ucanr.edu/Abstract/?a=hilg.v29n07p277
Geomys_personatus	Polytocous	SingularBreeder	2.555094449	NA	NA	0.301029996	0.51851394	NA	NA	1.737351696	https://www.google.com/books?hl=de&lr=&id=sxmPxO7rWscC&oi=fnd&pg=PA183&dq=Geomys+personatus+social+group&ots=2n_cEPKaBR&sig=AF-TrigdINL5evSYsy3f2WCYVdQ
Geomys_tropicalis	Polytocous	SingularBreeder	2.598790507	NA	NA	0.301029996	0.51851394	NA	NA	NA	https://www.jstor.org/stable/3503875
Geomys_bursarius	Polytocous	SingularBreeder	2.253967663	0.733197265	22.5	0	0.556302501	NA	0.541579244	2.024854948	https://shareok.org/bitstream/handle/11244/3184/7209034.PDF?sequence=1
Geomys_attwateri	Polytocous	SingularBreeder	2.24723655	NA	22.5	0	0.513883186	NA	NA	NA	https://academic.oup.com/jmammal/article-abstract/65/1/67/1127103
Geomys_breviceps	Polytocous	SingularBreeder	2.24723655	NA	22.5	0.062581984	0.424881637	NA	NA	NA	http://search.proquest.com/openview/34b8b91525e1869fe0c93a750c064cf6/1?pq-origsite=gscholar&cbl=18750&diss=y
Geomys_knoxjonesi	Polytocous	SingularBreeder	2.24723655	NA	22.5	0	0.530199698	NA	NA	NA	https://bioone.org/journals/Mammalian-Species/volume-25/issue-679/1545-1410(2001)679%3C0001:GT%3E2.0.CO;2/Geomys-texensis/10.1644/1545-1410(2001)679%3C0001:GT%3E2.0.CO;2.full
Geomys_texensis	Polytocous	SingularBreeder	2.24723655	NA	22.5	0	0.530199698	NA	NA	NA	https://bioone.org/journals/Mammalian-Species/volume-25/issue-679/1545-1410(2001)679%3C0001:GT%3E2.0.CO;2/Geomys-texensis/10.1644/1545-1410(2001)679%3C0001:GT%3E2.0.CO;2.full
Geomys_arenarius	Polytocous	SingularBreeder	2.322219295	NA	22.5	0.301029996	0.698970004	NA	NA	1.629613445	https://ttu-ir.tdl.org/handle/2346/16158
Geomys_pinetis	Polytocous	SingularBreeder	2.23363058	0.763427994	45	0.235528447	0.250420002	NA	0.768638101	1.629613445	https://academic.oup.com/jmammal/article-abstract/54/4/971/845712
Dasyprocta_punctata	Polytocous	SingularBreeder	3.382467322	1.356025857	NA	0.271841607	0.260071388	NA	1.207365038	1.918030337	https://repository.si.edu/bitstream/handle/10088/5240/SCtZ-0257-Lo_res.pdf?sequence=2
Kannabateomys_amblyonyx	Polytocous	SingularBreeder	2.662757832	NA	NA	NA	0.301029996	NA	NA	NA	https://www.cambridge.org/core/journals/journal-of-tropical-ecology/article/use-of-space-and-activity-patterns-of-brazilian-bamboo-rats-kannabateomys-amblyonyx-in-exotic-habitat/D1B5998B6C9B00CA31DF9D092D3B9BAC
Cuniculus_paca	Monotocous	SingularBreeder	3.954242509	2.834039018	NA	0.176091259	0.053078444	NA	1.05422991	2.287353773	https://www.cambridge.org/core/journals/journal-of-tropical-ecology/article/comparison-of-diets-of-the-acouchy-agouti-and-paca-the-three-largest-terrestrial-rodents-of-french-guianan-forests/1A776EF5F98B63809E86E0AEF221265F
Heterocephalus_glaber	Polytocous	SingularBreeder	1.544068044	0.274157849	11	0.954242509	0.902002891	NA	0.877946952	2.424554977	https://www.google.com/books?hl=de&lr=&id=5J3xQkF1sHwC&oi=fnd&pg=PR11&dq=Bennett+N.+C.+Faulkes+C.+G.+.+2000+.+African+mole-rats:+ecology,+eusociality++.+Cambridge+University+Press+,+Cambridge,+United+Kingdom+.&ots=7B8imeB5lV&sig=7x5FRGmXAW4EDCcrAtQhpKEFifw
Cryptomys_damarensis	Polytocous	SingularBreeder	2.209515015	0.954242509	NA	0.397940009	0.397940009	NA	0.98811284	1.968482949	https://www.google.com/books?hl=de&lr=&id=5J3xQkF1sHwC&oi=fnd&pg=PR11&dq=Bennett+N.+C.+Faulkes+C.+G.+.+2000+.+African+mole-rats:+ecology,+eusociality++.+Cambridge+University+Press+,+Cambridge,+United+Kingdom+.&ots=7B8imeB5lV&sig=7x5FRGmXAW4EDCcrAtQhpKEFifw
Cryptomys_hottentotus	Polytocous	SingularBreeder	2.122215878	0.936010796	26.05	0.477121255	0.456366033	NA	1.172894698	2.091666958	https://www.google.com/books?hl=de&lr=&id=5J3xQkF1sHwC&oi=fnd&pg=PR11&dq=Bennett+N.+C.+Faulkes+C.+G.+.+2000+.+African+mole-rats:+ecology,+eusociality++.+Cambridge+University+Press+,+Cambridge,+United+Kingdom+.&ots=7B8imeB5lV&sig=7x5FRGmXAW4EDCcrAtQhpKEFifw
Cryptomys_amatus	Polytocous	SingularBreeder	1.89181612	NA	26.05	0.176091259	0.456366033	NA	NA	NA	https://www.google.com/books?hl=de&lr=&id=5J3xQkF1sHwC&oi=fnd&pg=PR11&dq=Bennett+N.+C.+Faulkes+C.+G.+.+2000+.+African+mole-rats:+ecology,+eusociality++.+Cambridge+University+Press+,+Cambridge,+United+Kingdom+.&ots=7B8imeB5lV&sig=7x5FRGmXAW4EDCcrAtQhpKEFifw
Cryptomys_mechowi	Polytocous	SingularBreeder	2.397940009	1.292256071	NA	0.301029996	0.414973348	NA	NA	NA	https://www.google.com/books?hl=de&lr=&id=5J3xQkF1sHwC&oi=fnd&pg=PR11&dq=Bennett+N.+C.+Faulkes+C.+G.+.+2000+.+African+mole-rats:+ecology,+eusociality++.+Cambridge+University+Press+,+Cambridge,+United+Kingdom+.&ots=7B8imeB5lV&sig=7x5FRGmXAW4EDCcrAtQhpKEFifw
Cryptomys_bocagei	Polytocous	SingularBreeder	1.900367129	NA	26.05	0.176091259	0.456366033	NA	NA	NA	https://www.google.com/books?hl=de&lr=&id=5J3xQkF1sHwC&oi=fnd&pg=PR11&dq=Bennett+N.+C.+Faulkes+C.+G.+.+2000+.+African+mole-rats:+ecology,+eusociality++.+Cambridge+University+Press+,+Cambridge,+United+Kingdom+.&ots=7B8imeB5lV&sig=7x5FRGmXAW4EDCcrAtQhpKEFifw
Cryptomys_ochraceocinereus	Polytocous	SingularBreeder	2.301029996	NA	NA	0.301029996	0.477121255	NA	NA	NA	https://www.google.com/books?hl=de&lr=&id=5J3xQkF1sHwC&oi=fnd&pg=PR11&dq=Bennett+N.+C.+Faulkes+C.+G.+.+2000+.+African+mole-rats:+ecology,+eusociality++.+Cambridge+University+Press+,+Cambridge,+United+Kingdom+.&ots=7B8imeB5lV&sig=7x5FRGmXAW4EDCcrAtQhpKEFifw
Georychus_capensis	Polytocous	SingularBreeder	2.257678575	0.924279286	36	0.301029996	0.738780559	NA	1.003029471	1.930439595	https://www.google.com/books?hl=de&lr=&id=5J3xQkF1sHwC&oi=fnd&pg=PR11&dq=Bennett+N.+C.+Faulkes+C.+G.+.+2000+.+African+mole-rats:+ecology,+eusociality++.+Cambridge+University+Press+,+Cambridge,+United+Kingdom+.&ots=7B8imeB5lV&sig=7x5FRGmXAW4EDCcrAtQhpKEFifw
Bathyergus_suillus	Polytocous	SingularBreeder	2.802773725	1.531478917	NA	0.176091259	0.495544338	NA	NA	NA	https://www.google.com/books?hl=de&lr=&id=5J3xQkF1sHwC&oi=fnd&pg=PR11&dq=Bennett+N.+C.+Faulkes+C.+G.+.+2000+.+African+mole-rats:+ecology,+eusociality++.+Cambridge+University+Press+,+Cambridge,+United+Kingdom+.&ots=7B8imeB5lV&sig=7x5FRGmXAW4EDCcrAtQhpKEFifw
Bathyergus_janetta	Polytocous	SingularBreeder	2.521138084	1.187520721	NA	0.176091259	0.544068044	NA	NA	NA	https://www.google.com/books?hl=de&lr=&id=5J3xQkF1sHwC&oi=fnd&pg=PR11&dq=Bennett+N.+C.+Faulkes+C.+G.+.+2000+.+African+mole-rats:+ecology,+eusociality++.+Cambridge+University+Press+,+Cambridge,+United+Kingdom+.&ots=7B8imeB5lV&sig=7x5FRGmXAW4EDCcrAtQhpKEFifw
Brachylagus_idahoensis	Polytocous	SingularBreeder	2.595727637	NA	NA	0.397940009	0.77815125	NA	0.928395852	NA	https://academic.oup.com/biolinnean/article/95/1/141/2701246
Sylvilagus_aquaticus	Polytocous	SingularBreeder	3.329467036	1.773347542	160	0.507855872	0.507855872	NA	0.814913181	NA	https://academic.oup.com/biolinnean/article/95/1/141/2701246
Sylvilagus_brasiliensis	Polytocous	SingularBreeder	2.977723605	NA	NA	0.653212514	0.505149978	NA	0.620136055	NA	https://academic.oup.com/biolinnean/article/95/1/141/2701246
Sylvilagus_palustris	Polytocous	SingularBreeder	3.142599053	NA	NA	0.477121255	0.376576957	NA	0.860936621	1.658964843	https://academic.oup.com/biolinnean/article/95/1/141/2701246
Sylvilagus_floridanus	Polytocous	SingularBreeder	3.072984745	1.535547279	118.5	0.615950052	0.705863712	0.5375	0.618048097	2.048130927	https://academic.oup.com/biolinnean/article/95/1/141/2701246
Sylvilagus_robustus	Polytocous	SingularBreeder	3.081775629	NA	118.5	0.591064607	0.698970004	NA	NA	NA	https://academic.oup.com/biolinnean/article/95/1/141/2701246
Sylvilagus_transitionalis	Polytocous	SingularBreeder	2.996542317	1.477121255	118.5	0.397940009	0.679427897	NA	0.599883072	1.746634199	https://academic.oup.com/biolinnean/article/95/1/141/2701246
Sylvilagus_audubonii	Polytocous	SingularBreeder	2.948310249	1.537819095	NA	0.698970004	0.475671188	NA	0.73479983	1.670245853	https://academic.oup.com/biolinnean/article/95/1/141/2701246
Sylvilagus_nuttallii	Polytocous	SingularBreeder	2.880802163	NA	NA	0.544068044	0.558708571	NA	0.602059991	1.64738297	https://academic.oup.com/biolinnean/article/95/1/141/2701246
Sylvilagus_bachmani	Polytocous	SingularBreeder	2.845649864	1.449940989	NA	0.498310554	0.557507202	NA	0.707570176	NA	https://academic.oup.com/biolinnean/article/95/1/141/2701246
Caprolagus_hispidus	Polytocous	SingularBreeder	3.397940009	NA	NA	0.397940009	0.539076099	NA	NA	NA	https://books.google.de/books?hl=de&lr=&id=Q994k86i0zYC&oi=fnd&pg=PA128&dq=Caprolagus+hispidus&ots=RrsvUoOCMR&sig=A1CJHA611zYfyVsIFZQZf-nYzEQ
Lepus_alleni	Polytocous	SingularBreeder	3.577473417	2.072065991	3000	0.544068044	0.344392274	NA	1.257198426	NA	http://citeseerx.ist.psu.edu/viewdoc/download?doi=10.1.1.848.8749&rep=rep1&type=pdf
Lepus_callotis	Polytocous	SingularBreeder	3.260071388	NA	NA	0.477121255	0.342422681	NA	NA	NA	https://bioone.org/journals/The-American-Midland-Naturalist/volume-151/issue-2/0003-0031(2004)151[0414:HAACOC]2.0.CO;2/Habitat-Associations-and-Co-occurrence-of-Chihuahuan-Desert-Hares-span/10.1674/0003-0031(2004)151[0414:HAACOC]2.0.CO;2.short
Lepus_flavigularis	Polytocous	SingularBreeder	3.41633423	NA	NA	0.477121255	0.369215857	NA	NA	NA	https://academic.oup.com/jmammal/article-abstract/87/4/748/964502
Lepus_californicus	Polytocous	SingularBreeder	3.47285441	1.898889656	1300	0.561101384	0.330413773	NA	0.974050903	2.00685096	https://academic.oup.com/biolinnean/article/95/1/141/2701246
Lepus_insularis	Polytocous	SingularBreeder	NA	NA	NA	NA	0.544068044	NA	NA	NA	https://www.jstor.org/stable/30055105
Lepus_othus	Polytocous	SingularBreeder	3.667748919	2.005395032	492	0	0.788875116	NA	1.086359831	NA	https://www.jstor.org/stable/1375358
Lepus_timidus	Polytocous	SingularBreeder	3.52419873	2.061791639	491.995	0.346352975	0.521138084	NA	0.996511672	2.256525325	https://www.jstor.org/stable/3504302?seq=1#metadata_info_tab_contents
Lepus_townsendii	Polytocous	SingularBreeder	3.503835608	1.974557745	736.995	0.445604203	0.63447727	NA	1.057285644	1.985426474	https://academic.oup.com/jmammal/article-abstract/78/4/1172/871864
Lepus_brachyurus	Polytocous	SingularBreeder	3.401305744	NA	NA	0.397940009	0.322219295	NA	NA	2.193124598	https://www.jstage.jst.go.jp/article/jmammsocjapan1987/13/1/13_1_59/_article/-char/ja/
Lepus_corsicanus	Polytocous	SingularBreeder	3.565059946	NA	652.495	0.574031268	0.387389826	NA	NA	NA	https://www.degruyter.com/view/j/mamm.2015.79.issue-1/mammalia-2013-0117/mammalia-2013-0117.xml
Lepus_europaeus	Polytocous	SingularBreeder	3.586524294	2.078384309	652.495	0.5774918	0.404833717	0.548	0.898176484	2.083395108	https://esajournals.onlinelibrary.wiley.com/doi/pdf/10.1111/j.1365-2907.1986.tb00039.x
Lepus_granatensis	Polytocous	SingularBreeder	3.366224911	NA	929.16	0.496929648	0.387389826	NA	NA	NA	https://esajournals.onlinelibrary.wiley.com/doi/pdf/10.1111/j.1365-2907.1986.tb00039.x
Lepus_oiostolus	Polytocous	SingularBreeder	3.392441928	NA	NA	0.301029996	0.485721426	NA	NA	NA	https://esajournals.onlinelibrary.wiley.com/doi/pdf/10.1111/j.1365-2907.1986.tb00039.x
Lepus_capensis	Polytocous	SingularBreeder	3.440121603	2.072874597	929.16	0.517195898	0.413299764	NA	0.958085849	NA	https://academic.oup.com/biolinnean/article/95/1/141/2701246
Lepus_saxatilis	Polytocous	SingularBreeder	3.429106008	1.991226076	652.495	0.591064607	0.198657087	NA	NA	NA	https://academic.oup.com/biolinnean/article/95/1/141/2701246
Lepus_nigricollis	Polytocous	SingularBreeder	3.322115879	NA	NA	0.854306042	0.301029996	NA	0.772321707	NA	https://esajournals.onlinelibrary.wiley.com/doi/pdf/10.1111/j.1365-2907.1986.tb00039.x
Bunolagus_monticularis	Monotocous	SingularBreeder	3.096910013	1.653212514	NA	NA	0	NA	NA	NA	https://repository.up.ac.za/bitstream/handle/2263/32387/Duthie_Ecology_1989.pdf?sequence=1
Pentalagus_furnessi	Monotocous	SingularBreeder	3.360822427	NA	NA	NA	0.387389826	NA	NA	NA	https://bioone.org/journals/Mammalian-Species/volume-2005/issue-782/782.1/Pentalagus-furnessi/10.1644/782.1.full
Ochotona_collaris	Polytocous	SingularBreeder	2.11058971	NA	NA	0.176091259	0.636487896	NA	1.082066934	1.860457795	https://www.sciencedirect.com/science/article/pii/S0003347212000711
Ochotona_princeps	Polytocous	SingularBreeder	2.102879435	1.014520539	81.12	0.326335861	0.457881897	0.609333333	1.042575512	1.9263939	https://www.sciencedirect.com/science/article/pii/S0003347284801505
Ochotona_pallasi	Polytocous	SingularBreeder	NA	0.84509804	NA	0.426511261	0.748188027	NA	-0.036212173	NA	https://digitalcommons.unl.edu/biolmongol/119/
Ochotona_rufescens	Polytocous	SingularBreeder	2.397940009	1.056904851	75.33	0.522444234	0.759667845	NA	0.23299611	NA	https://www.journals.uchicago.edu/doi/abs/10.1086/413385
Pongo_pygmaeus	Monotocous	SingularBreeder	4.70582353	3.231525658	11000	-0.677780705	0.045322979	NA	1.989627771	2.838849091	https://advances.sciencemag.org/content/5/12/eaay1276?fbclid=IwAR31ruipCsLUYYyCXC1hAKPHuRjd8gRd-o_p22797OK5qyhSPMLIRaerYM4
Pongo_abelii	Monotocous	SingularBreeder	4.727608673	NA	11000	-0.657577319	0.056904851	NA	NA	NA	https://advances.sciencemag.org/content/5/12/eaay1276?fbclid=IwAR31ruipCsLUYYyCXC1hAKPHuRjd8gRd-o_p22797OK5qyhSPMLIRaerYM4
Symphalangus_syndactylus	Monotocous	SingularBreeder	4.009762694	2.722082479	NA	-0.420216403	0.037426498	NA	1.909556029	2.610660163	https://advances.sciencemag.org/content/5/12/eaay1276?fbclid=IwAR31ruipCsLUYYyCXC1hAKPHuRjd8gRd-o_p22797OK5qyhSPMLIRaerYM4
Aotus_azarae	Monotocous	SingularBreeder	3.089905111	NA	NA	0	0	NA	NA	2.255272505	https://advances.sciencemag.org/content/5/12/eaay1276?fbclid=IwAR31ruipCsLUYYyCXC1hAKPHuRjd8gRd-o_p22797OK5qyhSPMLIRaerYM4
Aotus_lemurinus	Monotocous	SingularBreeder	2.941511433	1.991226076	NA	0	0	NA	NA	2.307067951	https://advances.sciencemag.org/content/5/12/eaay1276?fbclid=IwAR31ruipCsLUYYyCXC1hAKPHuRjd8gRd-o_p22797OK5qyhSPMLIRaerYM4
Aotus_nancymaae	Monotocous	SingularBreeder	2.898192955	NA	NA	NA	0.008600172	NA	NA	NA	https://advances.sciencemag.org/content/5/12/eaay1276?fbclid=IwAR31ruipCsLUYYyCXC1hAKPHuRjd8gRd-o_p22797OK5qyhSPMLIRaerYM4
Aotus_nigriceps	Monotocous	SingularBreeder	3.024074987	NA	NA	NA	NA	NA	NA	NA	https://advances.sciencemag.org/content/5/12/eaay1276?fbclid=IwAR31ruipCsLUYYyCXC1hAKPHuRjd8gRd-o_p22797OK5qyhSPMLIRaerYM4
Aotus_trivirgatus	Monotocous	SingularBreeder	2.912105095	1.953469743	360	-0.15490196	0.025305865	NA	1.453471234	2.534787359	https://advances.sciencemag.org/content/5/12/eaay1276?fbclid=IwAR31ruipCsLUYYyCXC1hAKPHuRjd8gRd-o_p22797OK5qyhSPMLIRaerYM4
Aotus_vociferans	Monotocous	SingularBreeder	2.941014244	NA	NA	NA	0	NA	NA	2.42357352	https://advances.sciencemag.org/content/5/12/eaay1276?fbclid=IwAR31ruipCsLUYYyCXC1hAKPHuRjd8gRd-o_p22797OK5qyhSPMLIRaerYM4
Tarsius_bancanus	Monotocous	SingularBreeder	2.048635988	1.398113692	NA	0.176091259	0	NA	1.483587297	1.990338855	https://advances.sciencemag.org/content/5/12/eaay1276?fbclid=IwAR31ruipCsLUYYyCXC1hAKPHuRjd8gRd-o_p22797OK5qyhSPMLIRaerYM4
Tarsius_dentatus	Monotocous	SingularBreeder	2.151400498	NA	NA	0.376576957	0	NA	NA	NA	https://advances.sciencemag.org/content/5/12/eaay1276?fbclid=IwAR31ruipCsLUYYyCXC1hAKPHuRjd8gRd-o_p22797OK5qyhSPMLIRaerYM4
Tarsius_tarsier	Monotocous	SingularBreeder	2.238046103	NA	NA	0.264817823	0	NA	NA	NA	https://advances.sciencemag.org/content/5/12/eaay1276?fbclid=IwAR31ruipCsLUYYyCXC1hAKPHuRjd8gRd-o_p22797OK5qyhSPMLIRaerYM4
Tarsius_syrichta	Monotocous	SingularBreeder	2.062957834	1.410945859	NA	NA	0	NA	NA	2.24674471	https://link.springer.com/article/10.1007/BF02629639
Mirza_coquereli	Polytocous	SingularBreeder	2.489874142	1.165837625	NA	0	0.243038049	NA	1.155336038	2.292034436	https://link.springer.com/article/10.1007/s002650050371
Avahi_laniger	Monotocous	SingularBreeder	3.039187989	NA	NA	0	0	NA	1.490800952	NA	https://advances.sciencemag.org/content/5/12/eaay1276?fbclid=IwAR31ruipCsLUYYyCXC1hAKPHuRjd8gRd-o_p22797OK5qyhSPMLIRaerYM4
Avahi_occidentalis	Monotocous	SingularBreeder	3.038333982	NA	NA	0	0.004321374	NA	NA	NA	https://advances.sciencemag.org/content/5/12/eaay1276?fbclid=IwAR31ruipCsLUYYyCXC1hAKPHuRjd8gRd-o_p22797OK5qyhSPMLIRaerYM4
Daubentonia_madagascariensis	Monotocous	SingularBreeder	3.388086986	2.089905111	1535	0.017033339	0	NA	1.534026106	2.446070936	https://advances.sciencemag.org/content/5/12/eaay1276?fbclid=IwAR31ruipCsLUYYyCXC1hAKPHuRjd8gRd-o_p22797OK5qyhSPMLIRaerYM4
Lepilemur_edwardsi	Monotocous	SingularBreeder	2.85308953	NA	NA	0	0	NA	NA	NA	https://advances.sciencemag.org/content/5/12/eaay1276?fbclid=IwAR31ruipCsLUYYyCXC1hAKPHuRjd8gRd-o_p22797OK5qyhSPMLIRaerYM4
Lepilemur_leucopus	Monotocous	SingularBreeder	2.84509804	NA	NA	0	0	NA	1.049218023	NA	https://advances.sciencemag.org/content/5/12/eaay1276?fbclid=IwAR31ruipCsLUYYyCXC1hAKPHuRjd8gRd-o_p22797OK5qyhSPMLIRaerYM4
Lepilemur_mustelinus	Monotocous	SingularBreeder	2.849112166	1.570192561	NA	0	0	NA	1.307282047	2.158362492	https://advances.sciencemag.org/content/5/12/eaay1276?fbclid=IwAR31ruipCsLUYYyCXC1hAKPHuRjd8gRd-o_p22797OK5qyhSPMLIRaerYM4
Lepilemur_ruficaudatus	Monotocous	SingularBreeder	2.891537458	NA	NA	0	0	NA	1.294466226	NA	https://advances.sciencemag.org/content/5/12/eaay1276?fbclid=IwAR31ruipCsLUYYyCXC1hAKPHuRjd8gRd-o_p22797OK5qyhSPMLIRaerYM4
Lepilemur_septentrionalis	Monotocous	SingularBreeder	2.85308953	NA	NA	0	0	NA	NA	NA	https://advances.sciencemag.org/content/5/12/eaay1276?fbclid=IwAR31ruipCsLUYYyCXC1hAKPHuRjd8gRd-o_p22797OK5qyhSPMLIRaerYM4
Arctocebus_aureus	Monotocous	SingularBreeder	2.410777233	NA	160	0.176091259	0	NA	NA	NA	https://advances.sciencemag.org/content/5/12/eaay1276?fbclid=IwAR31ruipCsLUYYyCXC1hAKPHuRjd8gRd-o_p22797OK5qyhSPMLIRaerYM4
Arctocebus_calabarensis	Monotocous	SingularBreeder	2.456092615	1.445604203	160	0.176091259	0	NA	0.992553518	2.193124598	https://advances.sciencemag.org/content/5/12/eaay1276?fbclid=IwAR31ruipCsLUYYyCXC1hAKPHuRjd8gRd-o_p22797OK5qyhSPMLIRaerYM4
Perodicticus_potto	Monotocous	SingularBreeder	3.062299883	1.624900602	NA	0	0.008600172	NA	1.266936911	2.500785173	https://advances.sciencemag.org/content/5/12/eaay1276?fbclid=IwAR31ruipCsLUYYyCXC1hAKPHuRjd8gRd-o_p22797OK5qyhSPMLIRaerYM4
Loris_tardigradus	Monotocous	SingularBreeder	2.375846436	1.09131516	139	0.176091259	0.127104798	NA	1.114610984	2.31868927	https://advances.sciencemag.org/content/5/12/eaay1276?fbclid=IwAR31ruipCsLUYYyCXC1hAKPHuRjd8gRd-o_p22797OK5qyhSPMLIRaerYM4
Loris_lydekkerianus	Monotocous	SingularBreeder	2.396582892	NA	139	0.176091259	0.136720567	NA	NA	NA	https://advances.sciencemag.org/content/5/12/eaay1276?fbclid=IwAR31ruipCsLUYYyCXC1hAKPHuRjd8gRd-o_p22797OK5qyhSPMLIRaerYM4
Euoticus_elegantulus	Monotocous	SingularBreeder	2.47348697	NA	NA	NA	0	NA	NA	NA	https://advances.sciencemag.org/content/5/12/eaay1276?fbclid=IwAR31ruipCsLUYYyCXC1hAKPHuRjd8gRd-o_p22797OK5qyhSPMLIRaerYM4
Otolemur_crassicaudatus	Polytocous	SingularBreeder	3.048799037	1.674034	500	0	0.187520721	NA	1.286231854	2.38774566	https://advances.sciencemag.org/content/5/12/eaay1276?fbclid=IwAR31ruipCsLUYYyCXC1hAKPHuRjd8gRd-o_p22797OK5qyhSPMLIRaerYM4
Otolemur_garnettii	Monotocous	SingularBreeder	3.006752625	1.69019608	108.335	0.139879086	0	NA	1.295347148	2.338057875	https://advances.sciencemag.org/content/5/12/eaay1276?fbclid=IwAR31ruipCsLUYYyCXC1hAKPHuRjd8gRd-o_p22797OK5qyhSPMLIRaerYM4
Galago_alleni	Monotocous	SingularBreeder	2.448860846	1.380211242	NA	0	0.089905111	NA	0.959518377	NA	https://advances.sciencemag.org/content/5/12/eaay1276?fbclid=IwAR31ruipCsLUYYyCXC1hAKPHuRjd8gRd-o_p22797OK5qyhSPMLIRaerYM4
Tupaia_belangeri	Polytocous	SingularBreeder	2	1	100	0.875061263	0.301029996	NA	NA	1.823474229	https://link.springer.com/article/10.1007/s00359-007-0236-8
Tupaia_tana	Polytocous	SingularBreeder	2.696705781	NA	NA	NA	0.340444115	NA	NA	1.84260924	https://link.springer.com/article/10.1007/s00265-007-0454-7
Cephalophus_silvicultor	Monotocous	SingularBreeder	4.794139356	3.380211242	20512.5	0	0	NA	NA	2.130333769	https://www.tandfonline.com/doi/abs/10.1080/15627020.2013.11407608
Cephalophus_leucogaster	Monotocous	SingularBreeder	4.103803721	NA	NA	NA	0	NA	NA	NA	https://books.google.de/books?id=B_07noCPc4kC&printsec=frontcover&dq=kingdon+african+mammals&hl=de&sa=X&ved=0ahUKEwjx45_IsunlAhU8wcQBHQx0C1EQ6AEIRDAC#v=onepage&q=Cephalophus%20leucogaster&f=false
Cephalophus_niger	Monotocous	SingularBreeder	4.257678575	NA	NA	NA	0	NA	NA	1.948412966	https://books.google.de/books?id=B_07noCPc4kC&printsec=frontcover&dq=kingdon+african+mammals&hl=de&sa=X&ved=0ahUKEwjx45_IsunlAhU8wcQBHQx0C1EQ6AEIRDAC#v=onepage&q=Cephalophus%20leucogaster&f=false
Raphicerus_melanotis	Monotocous	SingularBreeder	4.010719628	NA	NA	NA	NA	NA	NA	NA	https://books.google.de/books?id=B_07noCPc4kC&printsec=frontcover&dq=kingdon+african+mammals&hl=de&sa=X&ved=0ahUKEwjx45_IsunlAhU8wcQBHQx0C1EQ6AEIRDAC#v=onepage&q=Raphicerus%20melanotis&f=false
Madoqua_kirkii	Monotocous	SingularBreeder	3.693580987	2.815577748	1780	0	0	NA	0.899820502	2.277150614	http://zoologicalbulletin.de/BzB_Volumes/Volume_01_2_3_4/097_116_BZB01_2_3_4_Stein_GeorgHW.PDF
Talpa_europaea	Polytocous	SingularBreeder	2.016740927	0.5289167	47.845	0.008600172	0.571708832	0.47	0.980003372	1.780677274	https://onlinelibrary.wiley.com/doi/abs/10.1111/j.1365-2907.1985.tb00385.x
Condylura_cristata	Polytocous	SingularBreeder	1.762528522	NA	30	0	0.64443859	NA	1.003029471	1.176091259	https://www.jstor.org/stable/1373758
Parascalops_breweri	Polytocous	SingularBreeder	1.767601068	1.004321374	34.77	0	0.632457292	NA	1.025305865	1.781252594	https://www.jstor.org/stable/1374372
Scapanus_latimanus	Polytocous	SingularBreeder	1.69019608	NA	NA	0	0.549003262	NA	NA	NA	https://www.jstor.org/stable/1374204
Scapanus_townsendii	Polytocous	SingularBreeder	2.067814511	0.698970004	65	0	0.50242712	NA	1	NA	https://academic.oup.com/jmammal/article-abstract/54/3/648/978440
Galemys_pyrenaicus	Polytocous	SingularBreeder	1.770336441	NA	NA	0.301029996	0.58546073	NA	1.38327665	1.684396478	https://zslpublications.onlinelibrary.wiley.com/doi/abs/10.1111/j.1469-7998.1987.tb05119.x
Paraechinus_aethiopicus	Polytocous	SingularBreeder	2.606381365	NA	NA	0	0.477121255	NA	NA	NA	https://www.tandfonline.com/doi/abs/10.1080/09397140.2008.10638300
Hemiechinus_auritus	Polytocous	SingularBreeder	2.514109253	1.132579848	NA	0	0.638489257	NA	0.848189117	1.761852695	https://www.degruyter.com/view/j/mamm.1985.49.issue-3/mamm.1985.49.3.339/mamm.1985.49.3.339.xml
Erinaceus_concolor	Polytocous	SingularBreeder	2.862924078	1.301029996	235	-0.301029996	0.683947131	NA	0.848189117	1.822821645	https://www.degruyter.com/view/j/mamm.1985.49.issue-3/mamm.1985.49.3.339/mamm.1985.49.3.339.xml
Erinaceus_europaeus	Polytocous	SingularBreeder	2.886304559	1.189490314	235	0.212187604	0.550228353	NA	1.019946682	2.132291716	http://www.springerlink.com/index/M23J648V40Q58LX4.pdf
Atelerix_frontalis	Polytocous	SingularBreeder	2.489958479	1.020775488	NA	0.176091259	0.73239376	NA	1.082066934	NA	https://academic.oup.com/mspecies/article-abstract/42/857/99/2642960
Atelerix_algirus	Polytocous	SingularBreeder	2.872156273	NA	NA	0.301029996	0.698970004	NA	NA	1.629613445	https://www.researchgate.net/profile/Guerzou_Ahlem3/publication/234023044_Selection_of_preys_by_Atelerix_algirus_in_two_stations_of_Mitidja_Algeria/links/586a672b08ae329d62101a01/Selection-of-preys-by-Atelerix-algirus-in-two-stations-of-Mitidja-Algeria.pdf
Atelerix_albiventris	Polytocous	SingularBreeder	2.669316881	0.898725182	NA	0	0.691081492	NA	0.445604203	1.835056102	https://academic.oup.com/mspecies/article-abstract/42/857/99/2642960
Solenodon_paradoxus	Polytocous	SingularBreeder	2.977723605	1.730378469	NA	0.301029996	0.285557309	NA	NA	2.147985321	https://academic.oup.com/mspecies/article-abstract/47/927/100/2609399
Thomomys_talpoides	Polytocous	SingularBreeder	1.982858942	0.496929648	NA	0.029383778	0.704150517	NA	1.075911762	1.860457795	https://www.jstor.org/stable/1379927?seq=1#metadata_info_tab_contents
Massoutiera_mzabi	Polytocous	SingularBreeder	2.28780173	1.311753861	NA	NA	0.301029996	NA	NA	NA	https://academic.oup.com/jmammal/article-abstract/86/5/961/2219371
Ctenodactylus_vali	Polytocous	SingularBreeder	2.242417184	1.26245109	NA	0.247973266	0.301029996	NA	0.954242509	NA	https://academic.oup.com/jmammal/article-abstract/86/5/961/2219371
Praomys_derooi	Polytocous	SingularBreeder	1.505149978	NA	NA	NA	0.544068044	NA	NA	NA	http://www.scielo.org.za/scielo.php?pid=S0038-23532008000600027&script=sci_arttext&tlng=es
Marmosa_robinsoni	Polytocous	SingularBreeder	1.875061263	-1	10.74	0.176091259	1	NA	0.968482949	1.77815125	https://repository.si.edu/bitstream/handle/10088/11644/Oconnell1983.pdf
Dasyurus_hallucatus	Polytocous	SingularBreeder	2.720159303	NA	100	0	0.832508913	NA	1.021189299	1.850033258	https://www.cambridge.org/core/journals/journal-of-zoology/article/spatial-and-social-organization-of-a-carnivorous-marsupial-dasyurus-hallucatus-marsupialia-dasyuridae/28353C24594167ECDB119F035A1968AA
Mystromys_albicaudatus	Polytocous	SingularBreeder	2.025305865	0.804820679	40	0.550228353	0.489958479	NA	0.539076099	1.868056362	https://journals.sagepub.com/doi/pdf/10.1177/00220345530320012101
Procavia_capensis	Polytocous	PluralBreeder	3.556302501	2.365824807	500	0	0.42975228	NA	1.288249226	2.189770956	https://www.jstor.org/stable/3503802
Artibeus_jamaicensis	Monotocous	PluralBreeder	1.625312451	0.770852012	33.79	0.301029996	0	NA	NA	2.362482475	https://onlinelibrary.wiley.com/doi/abs/10.1046/j.1365-294X.2003.01924.x
Thylamys_elegans	Polytocous	SingularBreeder	1.477121255	NA	NA	0.301029996	1.113943352	NA	NA	NA	https://academic.oup.com/mspecies/article-abstract/doi/10.1644/0.572.1/2600420
Reithrodon_auritus	Polytocous	SingularBreeder	1.858477042	NA	NA	NA	0.655138435	NA	0.305351369	1.51851394	https://bioone.org/journals/mammalian-species/volume-2001/issue-664/1545-1410(2001)664%3C0001%3ARA%3E2.0.CO%3B2/Reithrodon-auritus/10.1644/1545-1410(2001)664%3C0001:RA%3E2.0.CO;2.full
Sphiggurus_villosus	Monotocous	SingularBreeder	3.243038049	NA	NA	NA	0	NA	NA	NA	http://www.academia.edu/download/42418243/Use_of_space_and_activity_pattern_of_Sph20160208-14055-1gjhofn.pdf
Chaetodipus_baileyi	Polytocous	SingularBreeder	1.431363764	NA	NA	NA	0.565847819	NA	NA	NA	https://academic.oup.com/mspecies/article-abstract/doi/10.2307/3503891/2600307
Chaetodipus_hispidus	Polytocous	SingularBreeder	1.569724949	NA	NA	0.250420002	0.69019608	NA	NA	NA	https://academic.oup.com/mspecies/article-abstract/doi/10.2307/3504075/2600316
Myrmecobius_fasciatus	Polytocous	SingularBreeder	2.673481697	NA	NA	0.021189299	0.602059991	NA	NA	2.120573931	http://www.environment.gov.au/biodiversity/threatened/species/pubs/294-conservation-advice-15022018.pdf
Macrotis_lagotis	Polytocous	SingularBreeder	3.113943352	NA	NA	0.602059991	0.301029996	NA	0.698970004	2.061452479	https://www.terrestrialecosystems.com/wp-content/uploads/2016/03/Bilby-national-recovery-plan.pdf
Propithecus_diadema	Monotocous	PluralBreeder	3.771219902	2.130333769	NA	-0.30980392	0	NA	1.656098202	NA	https://onlinelibrary.wiley.com/doi/abs/10.1002/ajpa.10266
Propithecus_edwardsi	Monotocous	PluralBreeder	3.817498601	NA	NA	-0.207608311	0.004321374	NA	NA	NA	https://onlinelibrary.wiley.com/doi/abs/10.1002/ajpa.10266
Macropus_giganteus	Monotocous	PluralBreeder	4.694605199	-0.045757491	6062.015	0	0	NA	1.328379603	2.477121255	https://academic.oup.com/mspecies/article-abstract/doi/10.2307/3504005/2600565
Callimico_goeldii	Monotocous	PluralBreeder	2.745597817	1.686725621	215	0.075546961	0	NA	1.16879202	2.38147609	https://www.karger.com/Article/Abstract/49925
Lagurus_lagurus	Polytocous	SingularBreeder	1.319522449	0.113943352	5.75	0.698970004	0.653212514	NA	0.096910013	1.357934847	https://link.springer.com/article/10.1134/S1067413612010109
Hippocamelus_antisensis	Monotocous	PluralBreeder	4.754348336	NA	NA	NA	0	NA	NA	NA	https://www.jstor.org/stable/1380768
Dipodomys_stephensi	Polytocous	SingularBreeder	1.80106053	0.643452677	27.085	0.176091259	0.416640507	0.706	NA	1.775610448	https://academic.oup.com/jmammal/article-abstract/75/4/929/848761
Calomys_venustus	Polytocous	SingularBreeder	1.691965103	NA	13.15	0.477121255	0.697665163	NA	NA	NA	https://www.sciencedirect.com/science/article/pii/S1616504704700117
Chlorocebus_aethiops	Monotocous	PluralBreeder	3.669904222	2.528646789	1036.25	0	0	0.92	1.611935625	2.569139726	https://link.springer.com/article/10.1007/s002650000272
Erythrocebus_patas	Monotocous	PluralBreeder	3.833574181	2.72057272	1950	-0.013228266	0	NA	1.509874285	2.495960395	https://link.springer.com/article/10.1007/s002650000272
Akodon_montensis	Polytocous	SingularBreeder	1.598790507	NA	NA	NA	0.477121255	NA	NA	NA	http://ediss.sub.uni-hamburg.de/volltexte/2007/3379/
Propithecus_tattersalli	Monotocous	PluralBreeder	3.54961624	1.991226076	NA	NA	NA	NA	1.735359333	2.079181246	https://link.springer.com/article/10.1007/s10592-009-9837-9
Lepus_americanus	Polytocous	SingularBreeder	3.175053504	1.758533422	401.45	0.414973348	0.526339277	0.21	1.035429738	1.483301952	https://www.sciencedirect.com/science/article/pii/S0376635797000272
Microcebus_murinus	Polytocous	PluralBreeder	1.831869774	0.761927838	NA	0	0.344392274	0.58	1.021189299	2.305781151	https://onlinelibrary.wiley.com/doi/abs/10.1002/(SICI)1098-2345(200005)51:1%3C21::AID-AJP3%3E3.0.CO;2-C
Dipodomys_spectabilis	Polytocous	SingularBreeder	2.111262514	0.888179494	30.3	0.301029996	0.383815366	0.4015	NA	1.956984368	https://link.springer.com/article/10.1007/BF00172173
Dipodomys_deserti	Polytocous	SingularBreeder	2.051808294	0.482873584	38	0.382017043	0.505149978	NA	NA	2.042063349	https://www.sciencedirect.com/science/article/pii/S0003347297905601
Allactaga_williamsi	Polytocous	SingularBreeder	2.365487985	NA	NA	NA	0.698970004	NA	NA	NA	https://books.google.com/books?hl=de&lr=&id=o4CB89wYLeMC&oi=fnd&pg=PA368&dq=Randall,+J.+A.+(2007).+Environmental+constraints+and+the+evolution+of+sociality+in+semi-fossorial&ots=yccPf-fNTj&sig=TOmtp56pwa9YU1zL5v-9QApx60k
Dipus_sagitta	Polytocous	SingularBreeder	1.944482672	NA	NA	0.301029996	0.530199698	NA	0.51054501	NA	https://books.google.com/books?hl=de&lr=&id=o4CB89wYLeMC&oi=fnd&pg=PA368&dq=Randall,+J.+A.+(2007).+Environmental+constraints+and+the+evolution+of+sociality+in+semi-fossorial&ots=yccPf-fNTj&sig=TOmtp56pwa9YU1zL5v-9QApx60k
Jaculus_blanfordi	Polytocous	SingularBreeder	NA	NA	NA	0.477121255	0.622214023	NA	NA	NA	https://books.google.com/books?hl=de&lr=&id=o4CB89wYLeMC&oi=fnd&pg=PA368&dq=Randall,+J.+A.+(2007).+Environmental+constraints+and+the+evolution+of+sociality+in+semi-fossorial&ots=yccPf-fNTj&sig=TOmtp56pwa9YU1zL5v-9QApx60k
Salpingotus_crassicauda	Polytocous	SingularBreeder	NA	NA	NA	0.301029996	0.409933123	NA	NA	NA	https://books.google.com/books?hl=de&lr=&id=o4CB89wYLeMC&oi=fnd&pg=PA368&dq=Randall,+J.+A.+(2007).+Environmental+constraints+and+the+evolution+of+sociality+in+semi-fossorial&ots=yccPf-fNTj&sig=TOmtp56pwa9YU1zL5v-9QApx60k
Salpingotus_pallidus	Polytocous	SingularBreeder	NA	NA	NA	NA	NA	NA	NA	NA	https://books.google.com/books?hl=de&lr=&id=o4CB89wYLeMC&oi=fnd&pg=PA368&dq=Randall,+J.+A.+(2007).+Environmental+constraints+and+the+evolution+of+sociality+in+semi-fossorial&ots=yccPf-fNTj&sig=TOmtp56pwa9YU1zL5v-9QApx60k
Pygeretmus_platyurus	Polytocous	SingularBreeder	NA	NA	NA	NA	0.77815125	NA	NA	NA	https://books.google.com/books?hl=de&lr=&id=o4CB89wYLeMC&oi=fnd&pg=PA368&dq=Randall,+J.+A.+(2007).+Environmental+constraints+and+the+evolution+of+sociality+in+semi-fossorial&ots=yccPf-fNTj&sig=TOmtp56pwa9YU1zL5v-9QApx60k
Meriones_hurrianae	Polytocous	SingularBreeder	1.84509804	0.544068044	20.5	0.544068044	0.649334859	NA	0.557507202	NA	https://books.google.com/books?hl=de&lr=&id=o4CB89wYLeMC&oi=fnd&pg=PA368&dq=Randall,+J.+A.+(2007).+Environmental+constraints+and+the+evolution+of+sociality+in+semi-fossorial&ots=yccPf-fNTj&sig=TOmtp56pwa9YU1zL5v-9QApx60k
Meriones_tamariscinus	Polytocous	SingularBreeder	NA	0.480006943	15.455	0.301029996	0.62324929	NA	NA	NA	https://books.google.com/books?hl=de&lr=&id=o4CB89wYLeMC&oi=fnd&pg=PA368&dq=Randall,+J.+A.+(2007).+Environmental+constraints+and+the+evolution+of+sociality+in+semi-fossorial&ots=yccPf-fNTj&sig=TOmtp56pwa9YU1zL5v-9QApx60k
Meriones_crassus	Polytocous	SingularBreeder	1.619615006	0.5289167	NA	0.301029996	0.593286067	NA	0.401400541	1.82672252	https://books.google.com/books?hl=de&lr=&id=o4CB89wYLeMC&oi=fnd&pg=PA368&dq=Randall,+J.+A.+(2007).+Environmental+constraints+and+the+evolution+of+sociality+in+semi-fossorial&ots=yccPf-fNTj&sig=TOmtp56pwa9YU1zL5v-9QApx60k
Meriones_libycus	Polytocous	SingularBreeder	1.946943271	0.726727209	45	NA	0.698100546	NA	0.480006943	1.494154594	https://books.google.com/books?hl=de&lr=&id=o4CB89wYLeMC&oi=fnd&pg=PA368&dq=Randall,+J.+A.+(2007).+Environmental+constraints+and+the+evolution+of+sociality+in+semi-fossorial&ots=yccPf-fNTj&sig=TOmtp56pwa9YU1zL5v-9QApx60k
Meriones_meridianus	Polytocous	SingularBreeder	1.72427587	NA	NA	0.477121255	0.747411808	NA	NA	1.610660163	https://books.google.com/books?hl=de&lr=&id=o4CB89wYLeMC&oi=fnd&pg=PA368&dq=Randall,+J.+A.+(2007).+Environmental+constraints+and+the+evolution+of+sociality+in+semi-fossorial&ots=yccPf-fNTj&sig=TOmtp56pwa9YU1zL5v-9QApx60k
Meriones_tristrami	Polytocous	SingularBreeder	2.021189299	0.477121255	25	0.582063363	0.662757832	NA	NA	NA	https://books.google.com/books?hl=de&lr=&id=o4CB89wYLeMC&oi=fnd&pg=PA368&dq=Randall,+J.+A.+(2007).+Environmental+constraints+and+the+evolution+of+sociality+in+semi-fossorial&ots=yccPf-fNTj&sig=TOmtp56pwa9YU1zL5v-9QApx60k
Psammomys_obesus	Polytocous	SingularBreeder	2.289299029	0.795880017	40	0.536558443	0.546542664	NA	0.64443859	1.283301229	https://books.google.com/books?hl=de&lr=&id=o4CB89wYLeMC&oi=fnd&pg=PA368&dq=Randall,+J.+A.+(2007).+Environmental+constraints+and+the+evolution+of+sociality+in+semi-fossorial&ots=yccPf-fNTj&sig=TOmtp56pwa9YU1zL5v-9QApx60k
Gerbillurus_setzeri	Polytocous	SingularBreeder	1.586587305	0.361727836	20.15	NA	0.477121255	NA	NA	NA	https://books.google.com/books?hl=de&lr=&id=o4CB89wYLeMC&oi=fnd&pg=PA368&dq=Randall,+J.+A.+(2007).+Environmental+constraints+and+the+evolution+of+sociality+in+semi-fossorial&ots=yccPf-fNTj&sig=TOmtp56pwa9YU1zL5v-9QApx60k
Gerbillus_andersoni	Polytocous	SingularBreeder	1.342422681	NA	NA	NA	0.591064607	NA	NA	NA	https://books.google.com/books?hl=de&lr=&id=o4CB89wYLeMC&oi=fnd&pg=PA368&dq=Randall,+J.+A.+(2007).+Environmental+constraints+and+the+evolution+of+sociality+in+semi-fossorial&ots=yccPf-fNTj&sig=TOmtp56pwa9YU1zL5v-9QApx60k
Gerbillus_floweri	Polytocous	SingularBreeder	1.600972896	NA	11	0.698970004	0.51851394	NA	NA	NA	https://books.google.com/books?hl=de&lr=&id=o4CB89wYLeMC&oi=fnd&pg=PA368&dq=Randall,+J.+A.+(2007).+Environmental+constraints+and+the+evolution+of+sociality+in+semi-fossorial&ots=yccPf-fNTj&sig=TOmtp56pwa9YU1zL5v-9QApx60k
Gerbillus_gerbillus	Polytocous	SingularBreeder	1.439332694	NA	NA	NA	0.612783857	NA	NA	1.549003262	https://books.google.com/books?hl=de&lr=&id=o4CB89wYLeMC&oi=fnd&pg=PA368&dq=Randall,+J.+A.+(2007).+Environmental+constraints+and+the+evolution+of+sociality+in+semi-fossorial&ots=yccPf-fNTj&sig=TOmtp56pwa9YU1zL5v-9QApx60k
Gerbillus_gleadowi	Polytocous	SingularBreeder	1.416640507	0.278753601	NA	NA	0.544068044	NA	NA	NA	https://books.google.com/books?hl=de&lr=&id=o4CB89wYLeMC&oi=fnd&pg=PA368&dq=Randall,+J.+A.+(2007).+Environmental+constraints+and+the+evolution+of+sociality+in+semi-fossorial&ots=yccPf-fNTj&sig=TOmtp56pwa9YU1zL5v-9QApx60k
Gerbillus_hesperinus	Polytocous	SingularBreeder	1.600972896	NA	11	0.698970004	0.51851394	NA	NA	NA	https://books.google.com/books?hl=de&lr=&id=o4CB89wYLeMC&oi=fnd&pg=PA368&dq=Randall,+J.+A.+(2007).+Environmental+constraints+and+the+evolution+of+sociality+in+semi-fossorial&ots=yccPf-fNTj&sig=TOmtp56pwa9YU1zL5v-9QApx60k
Gerbillus_nanus	Polytocous	SingularBreeder	1.267171728	NA	NA	0.477121255	0.698970004	NA	NA	1.431363764	https://books.google.com/books?hl=de&lr=&id=o4CB89wYLeMC&oi=fnd&pg=PA368&dq=Randall,+J.+A.+(2007).+Environmental+constraints+and+the+evolution+of+sociality+in+semi-fossorial&ots=yccPf-fNTj&sig=TOmtp56pwa9YU1zL5v-9QApx60k
Gerbillus_pyramidum	Polytocous	SingularBreeder	1.568201724	0.403120521	11	0.698970004	0.530199698	NA	0.403120521	1.992111488	https://books.google.com/books?hl=de&lr=&id=o4CB89wYLeMC&oi=fnd&pg=PA368&dq=Randall,+J.+A.+(2007).+Environmental+constraints+and+the+evolution+of+sociality+in+semi-fossorial&ots=yccPf-fNTj&sig=TOmtp56pwa9YU1zL5v-9QApx60k
Tatera_indica	Polytocous	SingularBreeder	2.166400509	0.477121255	NA	0.622214023	0.733197265	NA	0.432969291	1.924279286	https://books.google.com/books?hl=de&lr=&id=o4CB89wYLeMC&oi=fnd&pg=PA368&dq=Randall,+J.+A.+(2007).+Environmental+constraints+and+the+evolution+of+sociality+in+semi-fossorial&ots=yccPf-fNTj&sig=TOmtp56pwa9YU1zL5v-9QApx60k
Microcebus_rufus	Polytocous	SingularBreeder	1.794139356	0.812913357	NA	0	0.397940009	NA	NA	NA	https://link.springer.com/article/10.1007/s10329-003-0046-8
Elephantulus_brachyrhynchus	Polytocous	SingularBreeder	1.646599752	NA	NA	0.74036269	0.301029996	NA	NA	NA	https://zslpublications.onlinelibrary.wiley.com/doi/abs/10.1111/j.1469-7998.2006.00087.x
Elephantulus_intufi	Polytocous	SingularBreeder	1.715836275	1	NA	0.413299764	0.301029996	NA	1.04453976	2.034628457	https://zslpublications.onlinelibrary.wiley.com/doi/abs/10.1111/j.1469-7998.2006.00087.x
Elephantulus_rupestris	Polytocous	SingularBreeder	1.77815125	NA	NA	NA	0.264817823	NA	NA	NA	https://zslpublications.onlinelibrary.wiley.com/doi/abs/10.1111/j.1469-7998.2006.00087.x
Elephantulus_edwardii	Polytocous	SingularBreeder	1.698970004	NA	NA	NA	0.301029996	NA	NA	NA	https://zslpublications.onlinelibrary.wiley.com/doi/abs/10.1111/j.1469-7998.2006.00087.x
Elephantulus_myurus	Polytocous	SingularBreeder	1.715501945	0.908485019	NA	0.477121255	0.301029996	NA	0.354108439	NA	https://zslpublications.onlinelibrary.wiley.com/doi/abs/10.1111/j.1469-7998.2006.00087.x
Elephantulus_rozeti	Polytocous	SingularBreeder	1.681241237	NA	NA	0.301029996	0.397940009	NA	NA	1.786751422	https://zslpublications.onlinelibrary.wiley.com/doi/abs/10.1111/j.1469-7998.2006.00087.x
Petromus_typicus	Polytocous	SingularBreeder	2.301029996	NA	NA	0	0.301029996	NA	NA	NA	https://link.springer.com/article/10.1016/j.mambio.2006.01.008
Civettictis_civetta	Polytocous	SingularBreeder	4.135663344	2.600700696	1514	0.348304863	0.376576957	NA	1.126780577	2.526339277	https://academic.oup.com/mspecies/article-abstract/doi/10.2307/3504320/2600712
Planigale_gilesi	Polytocous	SingularBreeder	0.838849091	-2	4.93	0.301029996	0.785329835	NA	0.903089987	NA	http://www.publish.csiro.au/wr/WR9840223
Planigale_tenuirostris	Polytocous	SingularBreeder	0.72427587	NA	2.515	0.301029996	0.77815125	NA	0.903089987	1.79518459	http://www.publish.csiro.au/wr/WR9840223
Pteropus_pumilus	Monotocous	PluralBreeder	2.301029996	NA	NA	0.301029996	NA	NA	NA	2.314709693	https://www.sciencedirect.com/science/article/pii/S0018506X05002540
Tadarida_australis	Monotocous	PluralBreeder	1.561101384	NA	NA	0	0	NA	NA	NA	https://onlinelibrary.wiley.com/doi/abs/10.1111/j.1523-1739.2006.00415.x
Propithecus_perrieri	Monotocous	PluralBreeder	3.807162471	NA	NA	-0.207608311	0.004321374	NA	NA	NA	https://www.karger.com/Article/Abstract/155624
Propithecus_verreauxi	Monotocous	PluralBreeder	3.636344445	1.874771637	NA	0	0.037426498	NA	1.544192111	2.509202522	https://www.karger.com/Article/Abstract/155624
Propithecus_coquereli	Monotocous	PluralBreeder	3.559031772	NA	NA	0	0.004321374	NA	NA	NA	https://www.karger.com/Article/Abstract/155624
Peromyscus_melanocarpus	Polytocous	SingularBreeder	1.770852012	0.653212514	16	0.565847819	0.356025857	NA	NA	NA	https://www.jstor.org/stable/3503831
Hystrix_indica	Polytocous	SingularBreeder	4.238673243	NA	NA	0.307496038	0.301029996	NA	NA	2.211120541	https://www.sciencedirect.com/science/article/pii/S0003347200916300
Genetta_servalina	Monotocous	SingularBreeder	3.07034823	NA	NA	NA	0.176091259	NA	NA	NA	https://academic.oup.com/mspecies/article-abstract/doi/10.2307/3504099/2600312
Genetta_piscivora	Monotocous	SingularBreeder	3.216970384	NA	NA	NA	-0.017728767	NA	NA	NA	https://academic.oup.com/mspecies/article-abstract/doi/10.2307/3504099/2600312
Heteromys_anomalus	Polytocous	SingularBreeder	1.84509804	0.51851394	NA	NA	0.301029996	NA	0.222716471	NA	https://www.jstor.org/stable/2423156
Galidia_elegans	Monotocous	SingularBreeder	2.903089987	1.698970004	183	0	0	NA	1.3872118	2.480725379	https://onlinelibrary.wiley.com/doi/abs/10.1111/brv.12050
Choloepus_didactylus	Monotocous	SingularBreeder	3.789580712	2.549946888	NA	0	0.096910013	NA	1.594613509	2.588047497	https://onlinelibrary.wiley.com/doi/abs/10.1002/9780470015902.a0001556.pub2
Choloepus_hoffmanni	Monotocous	SingularBreeder	3.74036269	2.587991426	NA	-0.15490196	0	NA	1.435047641	2.604765885	https://onlinelibrary.wiley.com/doi/abs/10.1002/9780470015902.a0001556.pub2
Tamandua_mexicana	Monotocous	SingularBreeder	3.653212514	NA	NA	0.070037867	0	NA	NA	2.283301229	https://onlinelibrary.wiley.com/doi/abs/10.1002/9780470015902.a0001556.pub2
Dasypus_kappleri	Polytocous	SingularBreeder	4.006466042	NA	NA	NA	0.301029996	NA	NA	NA	https://onlinelibrary.wiley.com/doi/abs/10.1002/9780470015902.a0001556.pub2
Dasypus_sabanicola	Polytocous	SingularBreeder	3.06069784	NA	NA	NA	0.602059991	NA	NA	NA	https://onlinelibrary.wiley.com/doi/abs/10.1002/9780470015902.a0001556.pub2
Phodopus_campbelli	Polytocous	SingularBreeder	1.369215857	NA	14.3	0.544068044	0.738780558	NA	0.176091259	NA	https://academic.oup.com/mspecies/article-abstract/doi/10.2307/3504253/2600393
Phodopus_sungorus	Polytocous	SingularBreeder	1.369215857	0.247973266	14.3	0.544068044	0.720159303	NA	0.599883072	1.627365857	https://academic.oup.com/mspecies/article-abstract/doi/10.2307/0.595.1/2600758
Rhinolophus_ferrumequinum	Monotocous	PluralBreeder	1.360593414	0.77815125	NA	-0.096910013	0	0.791	1.484299839	2.563029944	https://link.springer.com/article/10.1007/s00265-002-0467-1
Rhinolophus_hipposideros	Monotocous	PluralBreeder	0.667452953	NA	NA	0	0	NA	1.235528447	2.374345016	https://link.springer.com/article/10.1007/s00265-002-0467-1
Ovis_canadensis	Monotocous	PluralBreeder	4.849607097	3.589205416	28000	0	0.075546961	0.86375	1.37401474	2.414639147	https://brill.com/view/journals/beh/136/6/article-p805_6.xml
Petropseudes_dahli	Monotocous	SingularBreeder	3.273471214	NA	NA	0.301029996	0	NA	NA	NA	https://www.sciencedirect.com/science/article/pii/S0003347299913921
Rhinolophus_euryale	Monotocous	PluralBreeder	0.913813852	NA	NA	0	0	NA	1.482873584	NA	https://www.sciencedirect.com/science/article/pii/S0006320702000472
Barbastella_barbastellus	Monotocous	PluralBreeder	0.960470778	NA	NA	0	0.176091259	NA	NA	2.424603991	https://onlinelibrary.wiley.com/doi/abs/10.1111/j.2005.0906-7590.04343.x
Vespertilio_murinus	Polytocous	PluralBreeder	1.271841607	NA	NA	0	0.301029996	NA	1.386142109	2.158362492	https://academic.oup.com/mspecies/article-abstract/doi/10.2307/3504265/2600698
Rhinosciurus_laticaudatus	Monotocous	SingularBreeder	2.344392274	NA	NA	NA	0.1430148	NA	NA	NA	https://www.cambridge.org/core/journals/journal-of-tropical-ecology/article/diversity-and-density-of-diurnal-squirrels-in-a-primary-hill-dipterocarp-forest-malaysia/C9508DF603735251F6002110A7B7CCB6
Sundasciurus_lowii	Polytocous	SingularBreeder	1.826074803	NA	NA	NA	0.397940009	NA	NA	1.823474229	https://www.cambridge.org/core/journals/journal-of-tropical-ecology/article/diversity-and-density-of-diurnal-squirrels-in-a-primary-hill-dipterocarp-forest-malaysia/C9508DF603735251F6002110A7B7CCB6
Callosciurus_nigrovittatus	Polytocous	SingularBreeder	2.305351369	NA	NA	NA	0.342422681	NA	NA	NA	https://onlinelibrary.wiley.com/doi/abs/10.1111/j.1744-7429.2001.tb00186.x
Antechinus_swainsonii	Polytocous	SingularBreeder	1.612783857	NA	11.915	0	0.903089987	NA	1.041392685	1.597695186	http://www.publish.csiro.au/wr/WR05012
Hystrix_cristata	Polytocous	SingularBreeder	4.28879544	2.883661435	NA	-0.045757491	0.318063335	NA	0.900367129	2.222170009	https://digitalcommons.unl.edu/cgi/viewcontent.cgi?article=1033&context=vpc9
Phyllostomus_hastatus	Monotocous	PluralBreeder	1.908485019	NA	59.09	0	0	NA	NA	2.334453751	https://bioone.org/journals/Mammalian-Species/volume-2003/issue-722/722/Phyllostomus-hastatus/10.1644/722.full
Peromyscus_attwateri	Polytocous	SingularBreeder	1.477121255	NA	10.5	0.568201724	0.602059991	NA	NA	NA	https://www.jstor.org/stable/3504046
Heteromys_gaumeri	Polytocous	SingularBreeder	1.803388825	NA	NA	NA	0.469822016	NA	NA	NA	https://digitalcommons.unl.edu/cgi/viewcontent.cgi?article=1095&context=museummammalogy
Phaner_furcifer	Monotocous	SingularBreeder	2.602059991	NA	NA	NA	0	NA	NA	2.346352975	https://www.sciencedirect.com/science/article/pii/S0003347203920185
Microcebus_myoxinus	Monotocous	SingularBreeder	1.811575006	NA	NA	0	0.343408594	NA	NA	NA	https://onlinelibrary.wiley.com/doi/abs/10.1002/(SICI)1098-2345(200005)51:1%3C41::AID-AJP4%3E3.0.CO;2-7
Allactaga_euphratica	Polytocous	SingularBreeder	2.126942718	NA	NA	NA	0.698970004	NA	NA	1.700703717	https://www.cambridge.org/core/journals/journal-of-zoology/article/environmental-determinants-of-the-composition-of-desertliving-rodent-communities-in-the-northeast-badia-region-of-jordan/9BE4F2A3E2DCC600A8753E256F0EF58C
Chalinolobus_tuberculatus	Monotocous	PluralBreeder	1.019531685	NA	NA	NA	-0.008773924	NA	NA	NA	https://besjournals.onlinelibrary.wiley.com/doi/abs/10.1046/j.1365-2664.2001.00607.x
Coendou_bicolor	Monotocous	SingularBreeder	3.652487119	NA	NA	NA	0	NA	NA	NA	https://academic.oup.com/beheco/article-abstract/16/1/169/206350
Glirulus_japonicus	Polytocous	SingularBreeder	1.431363764	NA	25.595	0.176091259	0.602059991	NA	NA	1.62324929	https://academic.oup.com/jmammal/article-abstract/85/1/30/938221
Nyctalus_leisleri	Monotocous	PluralBreeder	1.161368002	NA	NA	0	0.176091259	NA	NA	2.283301229	https://www.cambridge.org/core/journals/journal-of-zoology/article/seasonal-changes-in-the-foraging-behaviour-of-leislers-bats-nyctalus-leisleri-in-ireland-as-revealed-by-radiotelemetry/FCDD58D86148191E2986730B1FD5160C
Elephas_maximus	Monotocous	PluralBreeder	6.502153893	5.000168908	NA	-0.657577319	0	NA	2.072065991	2.941014244	https://repository.si.edu/bitstream/handle/10088/4414/Shoshani1982.pdf
Lasiurus_borealis	Polytocous	SingularBreeder	1.079181246	-0.301029996	5.84	0	0.477121255	NA	NA	NA	https://www.jstor.org/stable/3503843
Mungos_gambianus	Polytocous	PluralBreeder	3.216160622	NA	NA	NA	NA	NA	NA	NA	https://www.researchgate.net/profile/Claudio_Sillero/publication/50889439_Observation_of_large_groups_of_Gambian_mongooses_Mungos_gambianus_Ogilby_1835_in_southeastern_Senegal/links/0f31753204d8b7197b000000.pdf
Petaurus_breviceps	Polytocous	PluralBreeder	2.041392685	-0.721246399	33	0.113943352	0.301029996	NA	0.895974732	2.329601248	https://academic.oup.com/mspecies/article-abstract/doi/10.2307/3503785/2600615
Neotoma_cinerea	Polytocous	SingularBreeder	2.512777754	1.135768515	100.195	0.301029996	0.558708571	NA	1.067442843	1.556302501	https://academic.oup.com/mspecies/article-abstract/doi/10.2307/3504384/2600745
Ochotona_macrotis	Polytocous	SingularBreeder	2.222716471	NA	NA	0.243038049	0.546542664	NA	1.079181246	NA	https://link.springer.com/chapter/10.1007/978-3-540-72446-9_6
Microtus_longicaudus	Polytocous	SingularBreeder	1.564666064	NA	NA	0.278753601	0.717670503	NA	NA	1.146128036	https://academic.oup.com/mspecies/article-abstract/doi/10.2307/3503956/2600599
Piliocolobus_kirkii	Monotocous	PluralBreeder	3.854809289	NA	NA	NA	0.002166062	NA	NA	NA	https://link.springer.com/article/10.1007/s00265-005-0023-x
Piliocolobus_pennantii	Monotocous	PluralBreeder	3.908096124	NA	NA	-0.301029996	0	NA	NA	NA	https://link.springer.com/article/10.1007/s00265-005-0023-x
Piliocolobus_rufomitratus	Monotocous	PluralBreeder	3.904756106	NA	NA	NA	0	NA	NA	NA	https://link.springer.com/article/10.1007/s00265-005-0023-x
Myotis_evotis	Monotocous	PluralBreeder	0.841984805	0.086359831	NA	0	0	NA	NA	2.424767334	https://zslpublications.onlinelibrary.wiley.com/doi/abs/10.1111/j.1469-7998.2006.00276.x
Baiomys_taylori	Polytocous	SingularBreeder	0.881384657	0.075546961	3.595	1	0.45331834	NA	0.23299611	1.598899887	https://books.google.com/books?hl=de&lr=&id=6_brrHFGmEcC&oi=fnd&pg=PP1&dq=Solomon,+N.+G.+and+Getz,+L.+L.+(1997).+Examination+of+alternative+hypotheses+for+cooperative&ots=iu0yb3a6xc&sig=KFv206rPycrwF7_dYumpqeytSzU
Peromyscus_californicus	Polytocous	SingularBreeder	1.630122643	0.64443859	18.6	0.661812686	0.411619706	0.13	0.181843588	1.51851394	https://books.google.com/books?hl=de&lr=&id=6_brrHFGmEcC&oi=fnd&pg=PP1&dq=Solomon,+N.+G.+and+Getz,+L.+L.+(1997).+Examination+of+alternative+hypotheses+for+cooperative&ots=iu0yb3a6xc&sig=KFv206rPycrwF7_dYumpqeytSzU
Arvicola_sapidus	Polytocous	SingularBreeder	2.309097617	0.77815125	42	0.506505032	0.698970004	NA	NA	1.328379603	https://books.google.com/books?hl=de&lr=&id=6_brrHFGmEcC&oi=fnd&pg=PP1&dq=Solomon,+N.+G.+and+Getz,+L.+L.+(1997).+Examination+of+alternative+hypotheses+for+cooperative&ots=iu0yb3a6xc&sig=KFv206rPycrwF7_dYumpqeytSzU
Arvicola_scherman	Polytocous	SingularBreeder	1.989004616	NA	42	0.506505032	0.706717782	NA	NA	NA	https://books.google.com/books?hl=de&lr=&id=6_brrHFGmEcC&oi=fnd&pg=PP1&dq=Solomon,+N.+G.+and+Getz,+L.+L.+(1997).+Examination+of+alternative+hypotheses+for+cooperative&ots=iu0yb3a6xc&sig=KFv206rPycrwF7_dYumpqeytSzU
Microtus_montanus	Polytocous	SingularBreeder	1.696793085	0.484299839	9.33	0.653212514	0.682145076	NA	-0.086186148	NA	https://books.google.com/books?hl=de&lr=&id=6_brrHFGmEcC&oi=fnd&pg=PP1&dq=Solomon,+N.+G.+and+Getz,+L.+L.+(1997).+Examination+of+alternative+hypotheses+for+cooperative&ots=iu0yb3a6xc&sig=KFv206rPycrwF7_dYumpqeytSzU
Microtus_pennsylvanicus	Polytocous	SingularBreeder	1.655330558	0.387389826	13.37	0.413299764	0.717670503	NA	-0.022276395	1.204119983	https://books.google.com/books?hl=de&lr=&id=6_brrHFGmEcC&oi=fnd&pg=PP1&dq=Solomon,+N.+G.+and+Getz,+L.+L.+(1997).+Examination+of+alternative+hypotheses+for+cooperative&ots=iu0yb3a6xc&sig=KFv206rPycrwF7_dYumpqeytSzU
Microtus_ochrogaster	Polytocous	SingularBreeder	1.583538819	0.474216264	16.68	0.602059991	0.564666064	NA	0.193124598	1.692846919	https://books.google.com/books?hl=de&lr=&id=6_brrHFGmEcC&oi=fnd&pg=PP1&dq=Solomon,+N.+G.+and+Getz,+L.+L.+(1997).+Examination+of+alternative+hypotheses+for+cooperative&ots=iu0yb3a6xc&sig=KFv206rPycrwF7_dYumpqeytSzU
Microtus_pinetorum	Polytocous	SingularBreeder	1.426023016	0.36361198	9.6	0.432969291	0.46686762	0.58	0.51054501	1.424391554	https://books.google.com/books?hl=de&lr=&id=6_brrHFGmEcC&oi=fnd&pg=PP1&dq=Solomon,+N.+G.+and+Getz,+L.+L.+(1997).+Examination+of+alternative+hypotheses+for+cooperative&ots=iu0yb3a6xc&sig=KFv206rPycrwF7_dYumpqeytSzU
Eliurus_majori	Polytocous	SingularBreeder	2	NA	NA	NA	NA	NA	NA	NA	https://www.researchgate.net/publication/283614350_Reproductive_ecology_of_the_endangered_monogamous_Malagasy_giant_jumping_rat_Hypogeomys_antimena
Hypogeomys_antimena	Monotocous	SingularBreeder	3.096910013	NA	NA	NA	0	NA	1.085290578	1.878521796	https://www.researchgate.net/publication/283614350_Reproductive_ecology_of_the_endangered_monogamous_Malagasy_giant_jumping_rat_Hypogeomys_antimena
Macrotarsomys_bastardi	Polytocous	SingularBreeder	1.454082271	NA	NA	NA	0.394451681	NA	NA	NA	https://www.researchgate.net/publication/283614350_Reproductive_ecology_of_the_endangered_monogamous_Malagasy_giant_jumping_rat_Hypogeomys_antimena
Tupaia_minor	Polytocous	SingularBreeder	2.578982843	NA	NA	NA	0.298853076	NA	NA	1.864511081	https://academic.oup.com/jmammal/article-abstract/49/3/502/920668
Isoodon_auratus	Polytocous	SingularBreeder	2.685741739	NA	152.945	0.342422681	0.414973348	NA	NA	1.905256049	http://www.publish.csiro.au/wr/WR9960647
Reithrodontomys_fulvescens	Polytocous	SingularBreeder	1.224014811	0.017033339	3.245	0.301029996	0.491361694	NA	NA	0.960470778	https://www.jstor.org/stable/3503795
Chinchilla_lanigera	Polytocous	SingularBreeder	2.807873132	1.594060901	NA	0.301029996	0.257678575	NA	0.859138297	2.013679697	https://bioone.org/journals/Mammalian-Species/volume-2004/issue-758/758/Chinchilla-laniger/10.1644/758.full
Tamiasciurus_hudsonicus	Polytocous	SingularBreeder	2.295017012	0.84509804	83.8	0.227886705	0.62324929	0.5365	1.053846427	2.074816441	https://academic.oup.com/mspecies/article-abstract/doi/10.2307/3504443/2600755
Tamiasciurus_douglasii	Polytocous	SingularBreeder	2.361350024	0.698970004	NA	0.176091259	0.990338855	NA	0.602059991	NA	https://academic.oup.com/mspecies/article-abstract/doi/10.2307/3504475/2600772
Cynopterus_sphinx	Monotocous	PluralBreeder	1.875061263	NA	25	0.301029996	0.079181246	NA	0.698970004	2.079181246	https://onlinelibrary.wiley.com/doi/abs/10.1111/j.0014-3820.2001.tb00642.x
Brachyteles_arachnoides	Monotocous	PluralBreeder	4.047518238	NA	NA	-0.494850022	0	NA	1.95727198	NA	https://www.jstor.org/stable/4535925
Brachyteles_hypoxanthus	Monotocous	PluralBreeder	4.035025476	NA	NA	-0.305394801	0.004321374	NA	NA	NA	https://www.jstor.org/stable/4535925
Cercopithecus_ascanius	Monotocous	PluralBreeder	3.550081525	2.56937391	NA	-0.455931956	0	NA	1.75868485	2.272305844	https://onlinelibrary.wiley.com/doi/abs/10.1111/j.1439-0310.1977.tb01009.x
Akodon_azarae	Polytocous	SingularBreeder	1.436639632	0.342422681	NA	0	0.607455023	NA	0.334453751	NA	http://www.scielo.br/scielo.php?pid=S0073-47212001000200023&script=sci_arttext&tlng=pt
Pteropus_pselaphon	Monotocous	PluralBreeder	2.507167469	NA	NA	NA	0	NA	NA	2.301897717	https://academic.oup.com/jmammal/article-abstract/90/1/195/850341
Heliophobius_argenteocinereus	Polytocous	SingularBreeder	2.204119983	0.84509804	NA	0.089905111	0.361727836	NA	NA	NA	https://academic.oup.com/jmammal/article-abstract/84/1/278/2373387
Cannomys_badius	Polytocous	SingularBreeder	2.812913357	0.84509804	NA	NA	0.250420002	NA	NA	1.683947131	http://horizon.documentation.ird.fr/exl-doc/pleins_textes/divers09-03/010028470.pdf
Lemur_catta	Monotocous	PluralBreeder	3.399819039	1.853515697	NA	-0.036212173	0.045322979	NA	1.348110069	2.625106575	https://onlinelibrary.wiley.com/doi/abs/10.1002/ajpa.1330840105
Tamias_amoenus	Polytocous	SingularBreeder	1.657820456	0.416640507	19	0	0.731588765	0.37	1.077367905	1.79239169	https://www.jstor.org/stable/3504206
Castor_canadensis	Polytocous	SingularBreeder	4.285232254	2.666255827	NA	0	0.521138084	0.651	1.350441857	2.242466886	https://www.jstor.org/stable/pdf/2424957.pdf
Brachyphylla_cavernarum	Monotocous	PluralBreeder	1.653212514	NA	NA	0.176091259	0	NA	NA	NA	https://www.jstor.org/stable/3503901
Callosciurus_caniceps	Polytocous	SingularBreeder	2.156851901	NA	NA	NA	0.342422681	NA	NA	1.914871818	https://academic.oup.com/jmammal/article-abstract/74/2/468/1039055
Callosciurus_notatus	Polytocous	SingularBreeder	2.278753601	NA	NA	NA	0.487138376	NA	NA	2.165244326	https://academic.oup.com/jmammal/article-abstract/74/2/468/1039055
Cynopterus_brachyotis	Monotocous	PluralBreeder	1.812913357	NA	25	0.301029996	0	NA	NA	2.08350262	https://www.tandfonline.com/doi/abs/10.1080/00222939700770861
Hapalemur_aureus	Monotocous	PluralBreeder	3.153052275	NA	NA	0	0	NA	NA	NA	https://link.springer.com/content/pdf/10.1007/978-0-387-34586-4_17.pdf
Hapalemur_occidentalis	Monotocous	PluralBreeder	3.080160922	NA	NA	0.041392685	0.079181246	NA	NA	NA	https://link.springer.com/content/pdf/10.1007/978-0-387-34586-4_17.pdf
Bdeogale_crassicauda	Polytocous	SingularBreeder	3.195899652	NA	NA	NA	0.397940009	NA	NA	NA	https://academic.oup.com/mspecies/article-abstract/doi/10.2307/3503826/2600305
Graomys_griseoflavus	Polytocous	SingularBreeder	1.819543936	NA	NA	NA	0.848189117	NA	NA	NA	https://academic.oup.com/jmammal/article-abstract/77/3/776/944287
Myotis_sodalis	Monotocous	PluralBreeder	0.848189117	NA	NA	0	0	0.73	NA	2.309630167	https://www.jstor.org/stable/3504013
Dendrogale_murina	Polytocous	SingularBreeder	1.698883137	NA	NA	NA	0.301029996	NA	NA	NA	https://onlinelibrary.wiley.com/doi/abs/10.1046/j.1365-2907.2003.00013.x
Zyzomys_argurus	Polytocous	SingularBreeder	1.698970004	NA	14	0.152288344	0.397940009	NA	NA	NA	http://www.publish.csiro.au/wr/WR97040
Syncerus_caffer	Monotocous	PluralBreeder	5.779836903	4.632077498	166000	-0.397940009	0.017033339	0.91	1.686099772	2.551205944	https://www.cambridge.org/core/journals/journal-of-zoology/article/alternating-sexual-segregation-during-the-mating-season-by-male-african-buffalo-syncerus-caffer/2AE1438C90541D19C72C84456334BB65
Hemitragus_jemlahicus	Monotocous	PluralBreeder	4.546542664	3.301029996	NA	0	0.008600172	0.852	1.324693914	2.41713941	https://newzealandecology.org/nzje/1422.pdf
Heliosciurus_rufobrachium	Polytocous	SingularBreeder	2.513883186	NA	NA	NA	0.439332694	NA	NA	1.717670503	https://repository.kulib.kyoto-u.ac.jp/dspace/handle/2433/68223
Hystrix_africaeaustralis	Polytocous	SingularBreeder	4.297541668	2.520024759	NA	0	0.322219295	0.84	1.141449773	2.14176323	https://journals.co.za/content/sajsci/83/10/AJA00382353_5404
Peromyscus_eremicus	Polytocous	SingularBreeder	1.40363519	0.359835482	NA	0.544068044	0.411619706	NA	0.630427875	1.64738297	https://www.jstor.org/stable/3503858
Chiropotes_albinasus	Monotocous	PluralBreeder	3.463146137	NA	NA	NA	0	NA	1.684216795	2.079181246	https://sites.google.com/site/pagprimate/publications/chiropotes-publications
Chiropotes_satanas	Monotocous	PluralBreeder	3.454273044	NA	NA	NA	0	NA	1.684216795	2.353339095	https://sites.google.com/site/pagprimate/publications/chiropotes-publications
Chiropotes_chiropotes	Monotocous	PluralBreeder	3.468716472	NA	NA	NA	0	NA	NA	NA	https://sites.google.com/site/pagprimate/publications/chiropotes-publications
Chiropotes_israelita	Monotocous	PluralBreeder	3.468716472	NA	NA	NA	0	NA	NA	NA	https://sites.google.com/site/pagprimate/publications/chiropotes-publications
Chiropotes_utahickae	Monotocous	PluralBreeder	3.468716472	NA	NA	NA	0	NA	NA	NA	https://sites.google.com/site/pagprimate/publications/chiropotes-publications
Thyroptera_tricolor	Monotocous	PluralBreeder	0.655138435	NA	NA	0.301029996	-0.008773924	NA	NA	NA	https://www.sciencedirect.com/science/article/pii/S0003347204001563
Zygodontomys_brevicauda	Polytocous	SingularBreeder	1.763427994	0.561101384	21.995	0.74036269	0.635483747	NA	0.158362492	NA	https://journals.sagepub.com/doi/abs/10.1258/002367792780808995
Euderma_maculatum	Monotocous	PluralBreeder	1.278753601	NA	NA	NA	0	NA	NA	NA	https://www.jstor.org/stable/1381434
Pseudois_nayaur	Monotocous	PluralBreeder	4.706148646	NA	NA	NA	0.176091259	0.769	1.331832044	2.333245699	https://www.jstor.org/stable/3503993
Redunca_fulvorufula	Monotocous	PluralBreeder	4.477121255	3.414973348	8635.5	0.041392685	0	NA	1.112269768	2.209515015	https://www.journals.uchicago.edu/doi/abs/10.1086/413385
Alces_alces	Monotocous	PluralBreeder	5.566437492	4.114550272	90250	-0.113509275	0.113943352	0.82775	1.383994789	2.51054501	https://www.journals.uchicago.edu/doi/abs/10.1086/413385
Spermophilus_tridecemlineatus	Polytocous	SingularBreeder	2.25956999	0.517195898	16	0.049218023	0.841359471	NA	1.068927612	1.675778342	https://www.journals.uchicago.edu/doi/abs/10.1086/413385
Spermophilus_beecheyi	Polytocous	SingularBreeder	2.824561863	0.984527313	77.59	0	0.769377326	NA	1.064457989	NA	https://www.journals.uchicago.edu/doi/abs/10.1086/413385
Spermophilus_variegatus	Polytocous	SingularBreeder	2.839691685	0.892094603	100	0.176091259	0.632457292	NA	NA	1.769377326	https://www.journals.uchicago.edu/doi/abs/10.1086/413385
Tamias_striatus	Polytocous	SingularBreeder	2.030316306	0.495544338	45.025	0.206825876	0.64738297	0.601	0.793790385	2.010596736	https://www.journals.uchicago.edu/doi/abs/10.1086/413385
Redunca_redunca	Monotocous	SingularBreeder	4.630936119	NA	NA	NA	0	NA	1.83486558	2.334453751	https://www.journals.uchicago.edu/doi/abs/10.1086/413385
Graphiurus_ocularis	Polytocous	SingularBreeder	1.837588438	NA	25.595	0.602059991	0.698970004	NA	NA	NA	http://citeseerx.ist.psu.edu/viewdoc/download?doi=10.1.1.619.464&rep=rep1&type=pdf
Graphiurus_platyops	Polytocous	SingularBreeder	1.663700925	NA	NA	NA	0.716003344	NA	NA	1.942504106	http://citeseerx.ist.psu.edu/viewdoc/download?doi=10.1.1.619.464&rep=rep1&type=pdf
Alticola_argentatus	Polytocous	SingularBreeder	1.57634135	NA	NA	0.397940009	0.556302501	NA	NA	NA	https://link.springer.com/article/10.1007/BF00782603
Glaucomys_sabrinus	Polytocous	SingularBreeder	2.133730467	0.756636108	39.74	0	0.501059262	0.08	0.870403905	2.208333845	https://academic.oup.com/mspecies/article-abstract/doi/10.2307/3503926/2600580
Hippopotamus_amphibius	Monotocous	PluralBreeder	6.398663231	4.599300749	237500	-0.214670165	0	0.94	1.8213825	2.865222456	http://stud.epsilon.slu.se/354/
Dinomys_branickii	Polytocous	SingularBreeder	4.092545208	2.863644	NA	NA	0.285557309	NA	NA	2.189770956	https://academic.oup.com/mspecies/article-abstract/doi/10.2307/3504284/2600361
Kogia_breviceps	Monotocous	PluralBreeder	5.595275712	4.913813852	62600	0	0	NA	NA	2.008600172	https://books.google.com/books?hl=de&lr=&id=TKXdCli7nI0C&oi=fnd&pg=PR7&dq=Whitehead,+H.,+2003.+Sperm+whales:+social+evolution+in+the+ocean.+University+of+Chicago+press,+.&ots=nSTv437r95&sig=tGFSTfIyzl0UhzESVDptgfzPG0g
Nycticebus_coucang	Monotocous	SingularBreeder	2.967711742	1.690816058	520	0	0.017033339	NA	1.329194415	2.383456297	https://epub.uni-bayreuth.de/1024/
Nycticebus_pygmaeus	Polytocous	SingularBreeder	2.559906625	1.33243846	520	0	0.301029996	NA	0.658011397	2.011147361	https://epub.uni-bayreuth.de/1024/
Lasiurus_seminolus	Polytocous	SingularBreeder	1.079181246	NA	5.84	0	0.397940009	NA	NA	NA	https://academic.oup.com/mspecies/article-abstract/doi/10.2307/3504023/2600604
Tadarida_brasiliensis	Monotocous	PluralBreeder	1.105510185	0.447158031	11.52	0	0	NA	0.959041392	2.123426935	https://academic.oup.com/mspecies/article-abstract/doi/10.2307/3504148/2600634
Desmodus_rotundus	Monotocous	PluralBreeder	1.521138084	NA	NA	0.100370545	0	NA	0.977723605	2.544564098	https://link.springer.com/article/10.1007/BF00299244
Nycticeius_humeralis	Polytocous	PluralBreeder	0.994756945	0.274157849	3.555	0	0.301029996	NA	NA	1.822364252	https://link.springer.com/article/10.1007/BF00171677
Eulemur_fulvus	Monotocous	PluralBreeder	3.445316135	1.907680024	NA	0.301029996	0.037426498	NA	1.331022171	2.632457292	https://www.sciencedirect.com/science/article/pii/S0003347202940030
Eulemur_rufus	Monotocous	PluralBreeder	3.381441807	NA	NA	0.301029996	0.041392685	NA	NA	NA	https://www.sciencedirect.com/science/article/pii/S0003347202940030
Capromys_pilorides	Polytocous	SingularBreeder	3.670553833	2.321184027	NA	NA	0.309630167	NA	0.966610987	2.178401342	https://escholarship.org/uc/item/9992p8sp
Phyllostomus_discolor	Monotocous	PluralBreeder	1.63748973	NA	NA	NA	0	NA	NA	2.033423756	https://link.springer.com/article/10.1007/BF00222791
Peromyscus_gossypinus	Polytocous	SingularBreeder	1.505149978	0.342422681	9.24	0.596597096	0.556302501	NA	0.225309282	NA	https://www.jstor.org/stable/3503898
Apodemus_sylvaticus	Polytocous	SingularBreeder	1.424718337	0.176091259	NA	0.580924976	0.715167358	NA	0.371067862	1.771293443	https://zslpublications.onlinelibrary.wiley.com/doi/abs/10.1111/j.1469-7998.1985.tb05645.x
Prolemur_simus	Monotocous	PluralBreeder	3.239924813	NA	NA	0	0	NA	NA	2.324693914	https://bioone.org/journals/Primate-Conservation/volume-23/issue-1/052.023.0102/The-Crisis-of-the-Critically-Endangered-Greater-Bamboo-Lemur-iProlemur/10.1896/052.023.0102.short
Microtus_kikuchii	Polytocous	SingularBreeder	1.665580991	NA	NA	NA	0.294466226	NA	NA	NA	http://zoolstud.sinica.edu.tw/Journals/51.2/204.pdf
Saccopteryx_bilineata	Monotocous	PluralBreeder	0.897627091	NA	6.23	0	0	NA	1.085290578	1.857332496	https://www.researchgate.net/profile/Jim_Goetze/publication/274341096_Saccopteryx_bilineata/links/5ad8c2310f7e9b28593c9443/Saccopteryx-bilineata.pdf
Peropteryx_macrotis	Monotocous	PluralBreeder	2.363593179	NA	NA	NA	0	NA	NA	NA	https://bioone.org/journals/Mammalian-Species/volume-54/issue-643/1545-1410(2000)643%3C0001:PM%3E2.0.CO;2/Peropteryx-macrotis/10.1644/1545-1410(2000)643%3C0001:PM%3E2.0.CO;2.full
Dipodomys_heermanni	Polytocous	SingularBreeder	1.812913357	0.592176757	28.1	0.301029996	0.492760389	NA	NA	1.697229343	https://onlinelibrary.wiley.com/doi/abs/10.1046/j.1439-0310.1999.00392.x
Mogera_wogura	Polytocous	SingularBreeder	1.98623413	NA	NA	0	0.579783597	NA	NA	1.584331224	https://www.jstage.jst.go.jp/article/mammalstudy/30/Supplement/30_Supplement_S25/_article/-char/ja/
Euroscaptor_mizura	Polytocous	SingularBreeder	1.39880773	NA	NA	0	0.477121255	NA	NA	NA	https://www.jstage.jst.go.jp/article/mammalstudy/30/Supplement/30_Supplement_S25/_article/-char/ja/
Rhinolophus_megaphyllus	Monotocous	PluralBreeder	0.991226076	NA	NA	0	0	NA	1.386142109	NA	http://www.publish.csiro.au/WR/WR99106
